# Supplementary material for: Regulatory and evolutionary impact of DNA methylation in two songbird species and their naturally occurring F1 hybrids
Source: BMC Biol. 2024 May 29;22:124. doi: 10.1186/s12915-024-01920-2 (PMC11134931; doi:10.1186/s12915-024-01920-2)
Supplement: Supplementary file 3 — Additional file 3: Table S3. tsDMR GO analysis for brain. [file 12915_2024_1920_MOESM3_ESM.csv]

Enrichment FDR	nGenes	Pathway Genes	Fold Enrichment	Pathway	URL	Genes
0.0151741566651006	5	85	16.8376906318083	Cytosolic calcium ion transport	http://amigo.geneontology.org/amigo/term/GO:0060401	PRNP ANK2 TRPM2 F2R MAIP1
0.0206624802579255	15	1595	2.69191919191919	Regulation of RNA biosynthetic process	http://amigo.geneontology.org/amigo/term/GO:2001141	PRNP DNAJA3 SUDS3 GATA2 CSRNP3 CD38 HOXA6 CAMTA1 F2R SSBP3 NCOA3 ARID3A RIOX1 KIF5C TGFBRAP1
0.0206624802579255	6	200	8.58722222222222	Calcium ion transport	http://amigo.geneontology.org/amigo/term/GO:0006816	PRNP ANK2 TRPM2 F2R CACHD1 MAIP1
0.0206624802579255	6	225	7.63308641975309	Cellular metal ion homeostasis	http://amigo.geneontology.org/amigo/term/GO:0006875	PRNP ANK2 TRPM2 F2R TTC7A MAIP1
0.0206624802579255	4	79	14.4932020628223	Calcium-mediated signaling	http://amigo.geneontology.org/amigo/term/GO:0019722	PRNP ANK2 TRPM2 CAMTA1
0.0206624802579255	6	253	6.78831796223101	Cellular cation homeostasis	http://amigo.geneontology.org/amigo/term/GO:0030003	PRNP ANK2 TRPM2 F2R TTC7A MAIP1
0.0206624802579255	4	89	12.8647523928423	Regulation of mononuclear cell proliferation	http://amigo.geneontology.org/amigo/term/GO:0032944	PRNP DNAJA3 CD38 MAD1L1
0.0206624802579255	3	22	39.0328282828283	Cellular component maintenance	http://amigo.geneontology.org/amigo/term/GO:0043954	PRNP ADGRB3 F2R
0.0206624802579255	4	89	12.8647523928423	Regulation of lymphocyte proliferation	http://amigo.geneontology.org/amigo/term/GO:0050670	PRNP DNAJA3 CD38 MAD1L1
0.0206624802579255	6	255	6.73507625272331	Metal ion homeostasis	http://amigo.geneontology.org/amigo/term/GO:0055065	PRNP ANK2 TRPM2 F2R TTC7A MAIP1
0.0206624802579255	4	73	15.6844241501776	Calcium ion transport into cytosol	http://amigo.geneontology.org/amigo/term/GO:0060402	PRNP ANK2 TRPM2 F2R
0.0206624802579255	5	156	9.17438271604938	Calcium ion transmembrane transport	http://amigo.geneontology.org/amigo/term/GO:0070588	PRNP ANK2 TRPM2 F2R MAIP1
0.0206624802579255	4	66	17.347923681257	Calcium ion transmembrane import into cytosol	http://amigo.geneontology.org/amigo/term/GO:0097553	PRNP ANK2 TRPM2 F2R
0.0206624802579255	2	7	81.7830687830688	Calcium ion import across plasma membrane	http://amigo.geneontology.org/amigo/term/GO:0098703	PRNP TRPM2
0.0206624802579255	15	1594	2.69360797434825	Regulation of nucleic acid-templated transcription	http://amigo.geneontology.org/amigo/term/GO:1903506	PRNP DNAJA3 SUDS3 GATA2 CSRNP3 CD38 HOXA6 CAMTA1 F2R SSBP3 NCOA3 ARID3A RIOX1 KIF5C TGFBRAP1
0.0206624802579255	15	1593	2.69529887703146	Regulation of transcription, DNA-templated	http://amigo.geneontology.org/amigo/term/GO:0006355	PRNP DNAJA3 SUDS3 GATA2 CSRNP3 CD38 HOXA6 CAMTA1 F2R SSBP3 NCOA3 ARID3A RIOX1 KIF5C TGFBRAP1
0.0206624802579255	3	23	37.3357487922705	Regulation of actin cytoskeleton reorganization	http://amigo.geneontology.org/amigo/term/GO:2000249	TRPM2 IQGAP2 BAIAP2L1
0.0207128474002353	6	260	6.60555555555556	Cellular ion homeostasis	http://amigo.geneontology.org/amigo/term/GO:0006873	PRNP ANK2 TRPM2 F2R TTC7A MAIP1
0.0212758962428942	5	173	8.27285377863413	Cellular calcium ion homeostasis	http://amigo.geneontology.org/amigo/term/GO:0006874	PRNP ANK2 TRPM2 F2R MAIP1
0.0212758962428942	3	38	22.5979532163743	Calcium ion import	http://amigo.geneontology.org/amigo/term/GO:0070509	PRNP TRPM2 MAIP1
0.0212758962428942	2	8	71.5601851851852	Calcium ion import into cytosol	http://amigo.geneontology.org/amigo/term/GO:1902656	PRNP TRPM2
0.021308277707804	4	103	11.1161452714851	Positive regulation of cytosolic calcium ion concentration	http://amigo.geneontology.org/amigo/term/GO:0007204	PRNP ANK2 TRPM2 F2R
0.021308277707804	3	42	20.4457671957672	Regulation of calcium ion transport into cytosol	http://amigo.geneontology.org/amigo/term/GO:0010522	PRNP ANK2 F2R
0.021308277707804	15	1696	2.53161032494759	RNA biosynthetic process	http://amigo.geneontology.org/amigo/term/GO:0032774	PRNP DNAJA3 SUDS3 GATA2 CSRNP3 CD38 HOXA6 CAMTA1 F2R SSBP3 NCOA3 ARID3A RIOX1 KIF5C TGFBRAP1
0.021308277707804	4	105	10.9044091710758	Regulation of dephosphorylation	http://amigo.geneontology.org/amigo/term/GO:0035303	CSRNP3 CAMTA1 MAGI2 DLG3
0.021308277707804	2	10	57.2481481481481	Calcium-mediated signaling using intracellular calcium source	http://amigo.geneontology.org/amigo/term/GO:0035584	PRNP TRPM2
0.021308277707804	4	106	10.801537386443	Maintenance of location in cell	http://amigo.geneontology.org/amigo/term/GO:0051651	ANK2 TRPM2 F2R KDELR3
0.021308277707804	5	177	8.08589663109437	Calcium ion homeostasis	http://amigo.geneontology.org/amigo/term/GO:0055074	PRNP ANK2 TRPM2 F2R MAIP1
0.021308277707804	2	9	63.6090534979424	Thrombin-activated receptor signaling pathway	http://amigo.geneontology.org/amigo/term/GO:0070493	F2R IQGAP2
0.021308277707804	4	97	11.8037418862161	Regulation of leukocyte proliferation	http://amigo.geneontology.org/amigo/term/GO:0070663	PRNP DNAJA3 CD38 MAD1L1
0.021308277707804	5	189	7.57250636880266	Cellular divalent inorganic cation homeostasis	http://amigo.geneontology.org/amigo/term/GO:0072503	PRNP ANK2 TRPM2 F2R MAIP1
0.021308277707804	15	1689	2.54210249325702	Nucleic acid-templated transcription	http://amigo.geneontology.org/amigo/term/GO:0097659	PRNP DNAJA3 SUDS3 GATA2 CSRNP3 CD38 HOXA6 CAMTA1 F2R SSBP3 NCOA3 ARID3A RIOX1 KIF5C TGFBRAP1
0.021308277707804	15	1688	2.54360847814639	Transcription, DNA-templated	http://amigo.geneontology.org/amigo/term/GO:0006351	PRNP DNAJA3 SUDS3 GATA2 CSRNP3 CD38 HOXA6 CAMTA1 F2R SSBP3 NCOA3 ARID3A RIOX1 KIF5C TGFBRAP1
0.0217342903314362	13	1373	2.7102182298832	Anatomical structure morphogenesis	http://amigo.geneontology.org/amigo/term/GO:0009653	ANKRD11 TSPEAR ITGA4 UNC5D ADGRB3 GATA2 SSH1 HOXA6 DLG3 SSBP3 KIF5C C2orf49 AJAP1
0.0217342903314362	4	117	9.78600823045267	Second-messenger-mediated signaling	http://amigo.geneontology.org/amigo/term/GO:0019932	PRNP ANK2 TRPM2 CAMTA1
0.0217342903314362	4	117	9.78600823045267	Mononuclear cell proliferation	http://amigo.geneontology.org/amigo/term/GO:0032943	PRNP DNAJA3 CD38 MAD1L1
0.0217342903314362	5	203	7.05026455026455	Regulation of actin filament-based process	http://amigo.geneontology.org/amigo/term/GO:0032970	ANK2 TRPM2 SSH1 IQGAP2 BAIAP2L1
0.0217342903314362	4	117	9.78600823045267	Lymphocyte proliferation	http://amigo.geneontology.org/amigo/term/GO:0046651	PRNP DNAJA3 CD38 MAD1L1
0.0217342903314362	15	1727	2.48616740654957	Regulation of RNA metabolic process	http://amigo.geneontology.org/amigo/term/GO:0051252	PRNP DNAJA3 SUDS3 GATA2 CSRNP3 CD38 HOXA6 CAMTA1 F2R SSBP3 NCOA3 ARID3A RIOX1 KIF5C TGFBRAP1
0.0217342903314362	4	115	9.95619967793881	Regulation of cytosolic calcium ion concentration	http://amigo.geneontology.org/amigo/term/GO:0051480	PRNP ANK2 TRPM2 F2R
0.0217342903314362	6	298	5.76323639075317	Localization within membrane	http://amigo.geneontology.org/amigo/term/GO:0051668	PRNP ANK2 ITGA4 VPS50 TTC7A MAIP1
0.0217342903314362	6	299	5.743961352657	Cation homeostasis	http://amigo.geneontology.org/amigo/term/GO:0055080	PRNP ANK2 TRPM2 F2R TTC7A MAIP1
0.0217342903314362	9	708	3.63865348399247	Protein-containing complex assembly	http://amigo.geneontology.org/amigo/term/GO:0065003	PRNP KCNA3 TRPM2 SSH1 IQGAP2 SSBP3 BAIAP2L1 TPPP3 ZDHHC1
0.0217342903314362	5	196	7.302059712774	Divalent inorganic cation homeostasis	http://amigo.geneontology.org/amigo/term/GO:0072507	PRNP ANK2 TRPM2 F2R MAIP1
0.0217342903314362	6	306	5.61256354393609	Inorganic ion homeostasis	http://amigo.geneontology.org/amigo/term/GO:0098771	PRNP ANK2 TRPM2 F2R TTC7A MAIP1
0.0242766838946797	6	320	5.36701388888889	Cellular chemical homeostasis	http://amigo.geneontology.org/amigo/term/GO:0055082	PRNP ANK2 TRPM2 F2R TTC7A MAIP1
0.0265902832495802	7	461	4.34638868803728	Metal ion transport	http://amigo.geneontology.org/amigo/term/GO:0030001	PRNP ANK2 KCNA3 TRPM2 F2R CACHD1 MAIP1
0.0265902832495802	2	14	40.8915343915344	Cell junction maintenance	http://amigo.geneontology.org/amigo/term/GO:0034331	ADGRB3 F2R
0.0265902832495802	6	329	5.22019587977035	Ion homeostasis	http://amigo.geneontology.org/amigo/term/GO:0050801	PRNP ANK2 TRPM2 F2R TTC7A MAIP1
0.0265902832495802	3	57	15.0653021442495	Release of sequestered calcium ion into cytosol	http://amigo.geneontology.org/amigo/term/GO:0051209	ANK2 TRPM2 F2R
0.0265902832495802	3	57	15.0653021442495	Regulation of sequestering of calcium ion	http://amigo.geneontology.org/amigo/term/GO:0051282	ANK2 TRPM2 F2R
0.0265902832495802	3	57	15.0653021442495	Negative regulation of sequestering of calcium ion	http://amigo.geneontology.org/amigo/term/GO:0051283	ANK2 TRPM2 F2R
0.0265902832495802	4	129	8.87568188343382	Leukocyte proliferation	http://amigo.geneontology.org/amigo/term/GO:0070661	PRNP DNAJA3 CD38 MAD1L1
0.0280615808485575	3	59	14.5546139359699	Sequestering of calcium ion	http://amigo.geneontology.org/amigo/term/GO:0051208	ANK2 TRPM2 F2R
0.0283987468421022	15	1835	2.339842567363	Regulation of cellular macromolecule biosynthetic process	http://amigo.geneontology.org/amigo/term/GO:2000112	PRNP DNAJA3 SUDS3 GATA2 CSRNP3 CD38 HOXA6 CAMTA1 F2R SSBP3 NCOA3 ARID3A RIOX1 KIF5C TGFBRAP1
0.0294949352905795	15	1845	2.32716049382716	Regulation of macromolecule biosynthetic process	http://amigo.geneontology.org/amigo/term/GO:0010556	PRNP DNAJA3 SUDS3 GATA2 CSRNP3 CD38 HOXA6 CAMTA1 F2R SSBP3 NCOA3 ARID3A RIOX1 KIF5C TGFBRAP1
0.0301255010789271	15	1852	2.31836453083753	Regulation of nucleobase-containing compound metabolic process	http://amigo.geneontology.org/amigo/term/GO:0019219	PRNP DNAJA3 SUDS3 GATA2 CSRNP3 CD38 HOXA6 CAMTA1 F2R SSBP3 NCOA3 ARID3A RIOX1 KIF5C TGFBRAP1
0.030329416750761	3	63	13.6305114638448	Regulation of T cell proliferation	http://amigo.geneontology.org/amigo/term/GO:0042129	PRNP DNAJA3 MAD1L1
0.030329416750761	2	16	35.7800925925926	Regulation of calcineurin-NFAT signaling cascade	http://amigo.geneontology.org/amigo/term/GO:0070884	PRNP CAMTA1
0.030329416750761	2	16	35.7800925925926	Regulation of calcineurin-mediated signaling	http://amigo.geneontology.org/amigo/term/GO:0106056	PRNP CAMTA1
0.030329416750761	3	63	13.6305114638448	Regulation of calcium ion transmembrane transport	http://amigo.geneontology.org/amigo/term/GO:1903169	PRNP ANK2 F2R
0.0309404758967129	3	64	13.4175347222222	Actin cytoskeleton reorganization	http://amigo.geneontology.org/amigo/term/GO:0031532	TRPM2 IQGAP2 BAIAP2L1
0.0318779582416238	4	142	8.06311945748565	Protein complex oligomerization	http://amigo.geneontology.org/amigo/term/GO:0051259	PRNP KCNA3 TRPM2 ZDHHC1
0.0321859362519339	6	361	4.75746383502616	Cellular homeostasis	http://amigo.geneontology.org/amigo/term/GO:0019725	PRNP ANK2 TRPM2 F2R TTC7A MAIP1
0.0321859362519339	2	17	33.6753812636166	Cellular response to amyloid-beta	http://amigo.geneontology.org/amigo/term/GO:1904646	PRNP ITGA4
0.0343362285417581	9	803	3.20817766708178	Protein-containing complex subunit organization	http://amigo.geneontology.org/amigo/term/GO:0043933	PRNP KCNA3 TRPM2 SSH1 IQGAP2 SSBP3 BAIAP2L1 TPPP3 ZDHHC1
0.0343775777393252	4	148	7.73623623623624	Leukocyte cell-cell adhesion	http://amigo.geneontology.org/amigo/term/GO:0007159	PRNP ITGA4 DNAJA3 MAD1L1
0.0343775777393252	15	1909	2.24914149351027	Regulation of cellular biosynthetic process	http://amigo.geneontology.org/amigo/term/GO:0031326	PRNP DNAJA3 SUDS3 GATA2 CSRNP3 CD38 HOXA6 CAMTA1 F2R SSBP3 NCOA3 ARID3A RIOX1 KIF5C TGFBRAP1
0.0355844458416673	4	150	7.63308641975309	Protein polymerization	http://amigo.geneontology.org/amigo/term/GO:0051258	SSH1 IQGAP2 BAIAP2L1 TPPP3
0.0359367676356916	15	1923	2.23276708846132	Nucleobase-containing compound biosynthetic process	http://amigo.geneontology.org/amigo/term/GO:0034654	PRNP DNAJA3 SUDS3 GATA2 CSRNP3 CD38 HOXA6 CAMTA1 F2R SSBP3 NCOA3 ARID3A RIOX1 KIF5C TGFBRAP1
0.0360381041580357	15	1936	2.21777433425161	Regulation of biosynthetic process	http://amigo.geneontology.org/amigo/term/GO:0009889	PRNP DNAJA3 SUDS3 GATA2 CSRNP3 CD38 HOXA6 CAMTA1 F2R SSBP3 NCOA3 ARID3A RIOX1 KIF5C TGFBRAP1
0.0360381041580357	2	19	30.130604288499	Homeostasis of number of cells within a tissue	http://amigo.geneontology.org/amigo/term/GO:0048873	GATA2 F2R
0.0360381041580357	4	154	7.43482443482443	Maintenance of location	http://amigo.geneontology.org/amigo/term/GO:0051235	ANK2 TRPM2 F2R KDELR3
0.0360381041580357	5	258	5.54730117714614	Cellular response to organonitrogen compound	http://amigo.geneontology.org/amigo/term/GO:0071417	PRNP TRPM2 ITGA4 SSH1 BAIAP2L1
0.0360381041580357	5	257	5.5688860066292	Protein localization to membrane	http://amigo.geneontology.org/amigo/term/GO:0072657	PRNP ANK2 ITGA4 TTC7A MAIP1
0.0382002164818734	2	20	28.6240740740741	Response to amyloid-beta	http://amigo.geneontology.org/amigo/term/GO:1904645	PRNP ITGA4
0.0399019216073496	10	1009	2.83687552765848	Regulation of transcription by RNA polymerase II	http://amigo.geneontology.org/amigo/term/GO:0006357	DNAJA3 SUDS3 GATA2 CSRNP3 HOXA6 CAMTA1 SSBP3 NCOA3 ARID3A KIF5C
0.0401149213304731	15	1968	2.18171296296296	Heterocycle biosynthetic process	http://amigo.geneontology.org/amigo/term/GO:0018130	PRNP DNAJA3 SUDS3 GATA2 CSRNP3 CD38 HOXA6 CAMTA1 F2R SSBP3 NCOA3 ARID3A RIOX1 KIF5C TGFBRAP1
0.0401149213304731	15	1966	2.18393240646547	Aromatic compound biosynthetic process	http://amigo.geneontology.org/amigo/term/GO:0019438	PRNP DNAJA3 SUDS3 GATA2 CSRNP3 CD38 HOXA6 CAMTA1 F2R SSBP3 NCOA3 ARID3A RIOX1 KIF5C TGFBRAP1
0.0420815495720574	12	1386	2.47827481160814	Cellular localization	http://amigo.geneontology.org/amigo/term/GO:0051641	PRNP ANK2 TRPM2 ITGA4 F2R VPS50 KDELR3 TTC7A MAD1L1 MAIP1 TGFBRAP1 ZDHHC1
0.0433821169012287	2	22	26.0218855218855	Positive regulation of protein dephosphorylation	http://amigo.geneontology.org/amigo/term/GO:0035307	CAMTA1 MAGI2
0.0443530776687728	3	80	10.7340277777778	T cell proliferation	http://amigo.geneontology.org/amigo/term/GO:0042098	PRNP DNAJA3 MAD1L1
0.0475745344350723	5	282	5.07519043866562	Cellular response to nitrogen compound	http://amigo.geneontology.org/amigo/term/GO:1901699	PRNP TRPM2 ITGA4 SSH1 BAIAP2L1
0.048525990643231	2	24	23.8533950617284	Calcineurin-NFAT signaling cascade	http://amigo.geneontology.org/amigo/term/GO:0033173	PRNP CAMTA1
0.048525990643231	10	1054	2.71575655351746	Immune system process	http://amigo.geneontology.org/amigo/term/GO:0002376	PRNP TRPM2 ITGA4 DNAJA3 GATA2 CD38 SSBP3 TTC7A MAD1L1 ZDHHC1
0.048525990643231	10	1053	2.71833561957019	Regulation of cellular component organization	http://amigo.geneontology.org/amigo/term/GO:0051128	PRNP CDC6 TRPM2 ADGRB3 SSH1 IQGAP2 MAGI2 MAD1L1 BAIAP2L1 ZDHHC1
0.048525990643231	2	24	23.8533950617284	Calcineurin-mediated signaling	http://amigo.geneontology.org/amigo/term/GO:0097720	PRNP CAMTA1
0.0503197849992514	10	1061	2.6978392152756	Transcription by RNA polymerase II	http://amigo.geneontology.org/amigo/term/GO:0006366	DNAJA3 SUDS3 GATA2 CSRNP3 HOXA6 CAMTA1 SSBP3 NCOA3 ARID3A KIF5C
0.0509335213018895	2	25	22.8992592592593	Negative regulation of T cell proliferation	http://amigo.geneontology.org/amigo/term/GO:0042130	PRNP MAD1L1
0.0509401455197274	7	568	3.52761476264997	Regulation of hydrolase activity	http://amigo.geneontology.org/amigo/term/GO:0051336	PRNP ADGRB3 CSRNP3 F2R IQGAP2 MAGI2 DLG3
0.0510405741181303	13	1637	2.2731396637933	Animal organ development	http://amigo.geneontology.org/amigo/term/GO:0048513	ANK2 ANKRD11 TRPM2 TSPEAR DNAJA3 GATA2 HOXA6 SSBP3 TTC7A NCOA3 MAD1L1 TPPP3 AJAP1
0.053404359435192	3	89	9.64856429463171	Regulation of phosphatase activity	http://amigo.geneontology.org/amigo/term/GO:0010921	CSRNP3 MAGI2 DLG3
0.053404359435192	6	430	3.99405684754522	Inorganic cation transmembrane transport	http://amigo.geneontology.org/amigo/term/GO:0098662	PRNP ANK2 KCNA3 TRPM2 F2R MAIP1
0.0539824761755832	5	302	4.73908511160167	Dephosphorylation	http://amigo.geneontology.org/amigo/term/GO:0016311	CSRNP3 SSH1 CAMTA1 MAGI2 DLG3
0.0539824761755832	8	741	3.090318388564	Regulation of cell population proliferation	http://amigo.geneontology.org/amigo/term/GO:0042127	PRNP ITGA4 DNAJA3 GATA2 CD38 F2R SSBP3 MAD1L1
0.0539824761755832	2	27	21.2030178326475	Inorganic cation import across plasma membrane	http://amigo.geneontology.org/amigo/term/GO:0098659	PRNP TRPM2
0.0539824761755832	2	27	21.2030178326475	Inorganic ion import across plasma membrane	http://amigo.geneontology.org/amigo/term/GO:0099587	PRNP TRPM2
0.0539824761755832	2	27	21.2030178326475	Regulation of endothelial cell apoptotic process	http://amigo.geneontology.org/amigo/term/GO:2000351	ITGA4 GATA2
0.0549203370513507	4	187	6.12279659338483	Regulation of actin cytoskeleton organization	http://amigo.geneontology.org/amigo/term/GO:0032956	TRPM2 SSH1 IQGAP2 BAIAP2L1
0.0556397594502858	3	93	9.23357228195938	Regulation of calcium ion transport	http://amigo.geneontology.org/amigo/term/GO:0051924	PRNP ANK2 F2R
0.0561737781055427	2	28	20.4457671957672	Head morphogenesis	http://amigo.geneontology.org/amigo/term/GO:0060323	ANKRD11 SSBP3
0.056209130864435	3	94	9.13534278959811	Regulation of actin filament polymerization	http://amigo.geneontology.org/amigo/term/GO:0030833	SSH1 IQGAP2 BAIAP2L1
0.0569040231420583	4	191	5.99457048671708	Regulation of lymphocyte activation	http://amigo.geneontology.org/amigo/term/GO:0051249	PRNP DNAJA3 CD38 MAD1L1
0.0584637430454222	2	29	19.7407407407407	Positive regulation of dephosphorylation	http://amigo.geneontology.org/amigo/term/GO:0035306	CAMTA1 MAGI2
0.0619048715140867	2	30	19.0827160493827	Endothelial cell apoptotic process	http://amigo.geneontology.org/amigo/term/GO:0072577	ITGA4 GATA2
0.0624577048016824	3	100	8.58722222222222	Actin filament polymerization	http://amigo.geneontology.org/amigo/term/GO:0030041	SSH1 IQGAP2 BAIAP2L1
0.0624577048016824	2	31	18.4671445639188	Negative regulation of mononuclear cell proliferation	http://amigo.geneontology.org/amigo/term/GO:0032945	PRNP MAD1L1
0.0624577048016824	2	31	18.4671445639188	Inositol phosphate-mediated signaling	http://amigo.geneontology.org/amigo/term/GO:0048016	PRNP CAMTA1
0.0624577048016824	6	458	3.74987869966036	Hematopoietic or lymphoid organ development	http://amigo.geneontology.org/amigo/term/GO:0048534	TRPM2 DNAJA3 GATA2 SSBP3 TTC7A MAD1L1
0.0624577048016824	2	31	18.4671445639188	Negative regulation of lymphocyte proliferation	http://amigo.geneontology.org/amigo/term/GO:0050672	PRNP MAD1L1
0.0624577048016824	2	31	18.4671445639188	Regulation of calcium-mediated signaling	http://amigo.geneontology.org/amigo/term/GO:0050848	PRNP CAMTA1
0.0626421096419887	4	202	5.66813348001467	Regulation of protein-containing complex assembly	http://amigo.geneontology.org/amigo/term/GO:0043254	SSH1 IQGAP2 BAIAP2L1 ZDHHC1
0.0626421096419887	6	463	3.70938324934005	Inorganic ion transmembrane transport	http://amigo.geneontology.org/amigo/term/GO:0098660	PRNP ANK2 KCNA3 TRPM2 F2R MAIP1
0.0626421096419887	7	615	3.25802469135802	Response to oxygen-containing compound	http://amigo.geneontology.org/amigo/term/GO:1901700	PRNP TRPM2 ITGA4 SSH1 F2R NCOA3 BAIAP2L1
0.0630642552611495	5	326	4.39019541013406	Negative regulation of cell population proliferation	http://amigo.geneontology.org/amigo/term/GO:0008285	PRNP DNAJA3 GATA2 F2R MAD1L1
0.0630642552611495	6	466	3.68550309966619	Regulation of cellular component biogenesis	http://amigo.geneontology.org/amigo/term/GO:0044087	TRPM2 ADGRB3 SSH1 IQGAP2 BAIAP2L1 ZDHHC1
0.0630642552611495	2	32	17.8900462962963	Protein localization to endoplasmic reticulum	http://amigo.geneontology.org/amigo/term/GO:0070972	ANK2 KDELR3
0.0648143575337931	7	624	3.21103395061728	Cation transport	http://amigo.geneontology.org/amigo/term/GO:0006812	PRNP ANK2 KCNA3 TRPM2 F2R CACHD1 MAIP1
0.065519259916355	3	106	8.10115303983229	Regulation of actin polymerization or depolymerization	http://amigo.geneontology.org/amigo/term/GO:0008064	SSH1 IQGAP2 BAIAP2L1
0.065519259916355	3	106	8.10115303983229	Regulation of actin filament length	http://amigo.geneontology.org/amigo/term/GO:0030832	SSH1 IQGAP2 BAIAP2L1
0.065519259916355	8	796	2.87679136422855	Homeostatic process	http://amigo.geneontology.org/amigo/term/GO:0042592	PRNP ANK2 TRPM2 DNAJA3 GATA2 F2R TTC7A MAIP1
0.065519259916355	2	33	17.347923681257	Negative regulation of leukocyte proliferation	http://amigo.geneontology.org/amigo/term/GO:0070664	PRNP MAD1L1
0.065519259916355	6	474	3.62330051570558	Cellular response to oxygen-containing compound	http://amigo.geneontology.org/amigo/term/GO:1901701	PRNP TRPM2 ITGA4 SSH1 NCOA3 BAIAP2L1
0.0657883618460468	4	210	5.45220458553792	Regulation of ion transmembrane transport	http://amigo.geneontology.org/amigo/term/GO:0034765	PRNP ANK2 KCNA3 F2R
0.0657883618460468	3	107	8.02544132917965	Protein homooligomerization	http://amigo.geneontology.org/amigo/term/GO:0051260	PRNP KCNA3 TRPM2
0.065939141726756	2	34	16.8376906318083	Regulation of release of sequestered calcium ion into cytosol	http://amigo.geneontology.org/amigo/term/GO:0051279	ANK2 F2R
0.067116415103083	2	35	16.3566137566138	Metaphase/anaphase transition of mitotic cell cycle	http://amigo.geneontology.org/amigo/term/GO:0007091	CDC6 MAD1L1
0.067116415103083	2	35	16.3566137566138	Response to heat	http://amigo.geneontology.org/amigo/term/GO:0009408	TRPM2 DNAJA3
0.067116415103083	2	35	16.3566137566138	Body morphogenesis	http://amigo.geneontology.org/amigo/term/GO:0010171	ANKRD11 SSBP3
0.067116415103083	2	35	16.3566137566138	Regulation of mitotic sister chromatid separation	http://amigo.geneontology.org/amigo/term/GO:0010965	CDC6 MAD1L1
0.067116415103083	2	35	16.3566137566138	Regulation of mitotic metaphase/anaphase transition	http://amigo.geneontology.org/amigo/term/GO:0030071	CDC6 MAD1L1
0.0684926833676868	13	1770	2.10233312408454	Regulation of biological quality	http://amigo.geneontology.org/amigo/term/GO:0065008	PRNP ANK2 TRPM2 DNAJA3 ADGRB3 GATA2 SSH1 F2R IQGAP2 DLG3 TTC7A BAIAP2L1 MAIP1
0.0698400159918396	2	36	15.9022633744856	Mitotic sister chromatid separation	http://amigo.geneontology.org/amigo/term/GO:0051306	CDC6 MAD1L1
0.0701737892887919	6	491	3.49785019235121	Immune system development	http://amigo.geneontology.org/amigo/term/GO:0002520	TRPM2 DNAJA3 GATA2 SSBP3 TTC7A MAD1L1
0.0703270098896729	6	492	3.49074074074074	Cation transmembrane transport	http://amigo.geneontology.org/amigo/term/GO:0098655	PRNP ANK2 KCNA3 TRPM2 F2R MAIP1
0.0707275583201828	4	220	5.2043771043771	Regulation of leukocyte activation	http://amigo.geneontology.org/amigo/term/GO:0002694	PRNP DNAJA3 CD38 MAD1L1
0.0724462445276606	4	222	5.15749082415749	Positive regulation of apoptotic process	http://amigo.geneontology.org/amigo/term/GO:0043065	PRNP ITGA4 SUDS3 CSRNP3
0.0735312609688137	2	39	14.679012345679	Endoderm development	http://amigo.geneontology.org/amigo/term/GO:0007492	ITGA4 SSBP3
0.0735312609688137	3	118	7.27730696798493	Actin polymerization or depolymerization	http://amigo.geneontology.org/amigo/term/GO:0008154	SSH1 IQGAP2 BAIAP2L1
0.0735312609688137	3	116	7.40277777777778	Positive regulation of protein-containing complex assembly	http://amigo.geneontology.org/amigo/term/GO:0031334	IQGAP2 BAIAP2L1 ZDHHC1
0.0735312609688137	7	665	3.0130604288499	Regulation of programmed cell death	http://amigo.geneontology.org/amigo/term/GO:0043067	PRNP ITGA4 DNAJA3 SUDS3 GATA2 CSRNP3 CD38
0.0735312609688137	4	228	5.0217673814165	Positive regulation of programmed cell death	http://amigo.geneontology.org/amigo/term/GO:0043068	PRNP ITGA4 SUDS3 CSRNP3
0.0735312609688137	2	38	15.0653021442495	Metaphase/anaphase transition of cell cycle	http://amigo.geneontology.org/amigo/term/GO:0044784	CDC6 MAD1L1
0.0735312609688137	8	838	2.73260850349156	Positive regulation of transcription, DNA-templated	http://amigo.geneontology.org/amigo/term/GO:0045893	GATA2 CSRNP3 CD38 CAMTA1 F2R SSBP3 NCOA3 ARID3A
0.0735312609688137	6	502	3.42120407259849	Chemical homeostasis	http://amigo.geneontology.org/amigo/term/GO:0048878	PRNP ANK2 TRPM2 F2R TTC7A MAIP1
0.0735312609688137	2	38	15.0653021442495	Regulation of metaphase/anaphase transition of cell cycle	http://amigo.geneontology.org/amigo/term/GO:1902099	CDC6 MAD1L1
0.0735312609688137	8	838	2.73260850349156	Positive regulation of nucleic acid-templated transcription	http://amigo.geneontology.org/amigo/term/GO:1903508	GATA2 CSRNP3 CD38 CAMTA1 F2R SSBP3 NCOA3 ARID3A
0.0735312609688137	2	39	14.679012345679	Regulation of epithelial cell apoptotic process	http://amigo.geneontology.org/amigo/term/GO:1904035	ITGA4 GATA2
0.0735432180651786	8	839	2.72935152076988	Positive regulation of RNA biosynthetic process	http://amigo.geneontology.org/amigo/term/GO:1902680	GATA2 CSRNP3 CD38 CAMTA1 F2R SSBP3 NCOA3 ARID3A
0.0740650031789832	8	841	2.72286079182631	Cellular protein localization	http://amigo.geneontology.org/amigo/term/GO:0034613	PRNP ANK2 ITGA4 KDELR3 TTC7A MAIP1 TGFBRAP1 ZDHHC1
0.0746284284872142	3	120	7.15601851851852	Regulation of protein polymerization	http://amigo.geneontology.org/amigo/term/GO:0032271	SSH1 IQGAP2 BAIAP2L1
0.0746284284872142	2	40	14.312037037037	Regulation of sister chromatid segregation	http://amigo.geneontology.org/amigo/term/GO:0033045	CDC6 MAD1L1
0.0746284284872142	8	845	2.70997150997151	Cellular macromolecule localization	http://amigo.geneontology.org/amigo/term/GO:0070727	PRNP ANK2 ITGA4 KDELR3 TTC7A MAIP1 TGFBRAP1 ZDHHC1
0.0776378953001737	2	41	13.962962962963	Regulation of chromosome separation	http://amigo.geneontology.org/amigo/term/GO:1905818	CDC6 MAD1L1
0.0778928331710042	4	235	4.87218282111899	Regulation of cell activation	http://amigo.geneontology.org/amigo/term/GO:0050865	PRNP DNAJA3 CD38 MAD1L1
0.0787152025338906	13	1837	2.02565575918869	Organelle organization	http://amigo.geneontology.org/amigo/term/GO:0006996	CDC6 MACF1 TRPM2 DNAJA3 SSH1 DNAJC11 IQGAP2 SEMA4B MAD1L1 BAIAP2L1 TPPP3 MAIP1 TGFBRAP1
0.0792610308350105	3	129	6.65676141257537	Negative regulation of cell adhesion	http://amigo.geneontology.org/amigo/term/GO:0007162	PRNP MAD1L1 AJAP1
0.0792610308350105	5	374	3.82674787086552	Response to organonitrogen compound	http://amigo.geneontology.org/amigo/term/GO:0010243	PRNP TRPM2 ITGA4 SSH1 BAIAP2L1
0.0792610308350105	12	1638	2.09700176366843	Positive regulation of macromolecule metabolic process	http://amigo.geneontology.org/amigo/term/GO:0010604	PRNP ANK2 TAOK3 GATA2 CSRNP3 CD38 CAMTA1 F2R MAGI2 SSBP3 NCOA3 ARID3A
0.0792610308350105	2	43	13.3135228251507	Response to purine-containing compound	http://amigo.geneontology.org/amigo/term/GO:0014074	TRPM2 SSH1
0.0792610308350105	2	44	13.0109427609428	Positive regulation of endothelial cell proliferation	http://amigo.geneontology.org/amigo/term/GO:0001938	ITGA4 GATA2
0.0792610308350105	1	3	95.4135802469136	Renal response to blood flow involved in circulatory renin-angiotensin regulation of systemic arterial blood pressure	http://amigo.geneontology.org/amigo/term/GO:0001999	F2R
0.0792610308350105	1	3	95.4135802469136	Renin secretion into blood stream	http://amigo.geneontology.org/amigo/term/GO:0002001	F2R
0.0792610308350105	1	3	95.4135802469136	Connective tissue replacement involved in inflammatory response wound healing	http://amigo.geneontology.org/amigo/term/GO:0002248	F2R
0.0792610308350105	3	129	6.65676141257537	Protein acylation	http://amigo.geneontology.org/amigo/term/GO:0043543	GATA2 NCOA3 ZDHHC1
0.0792610308350105	1	3	95.4135802469136	Motor learning	http://amigo.geneontology.org/amigo/term/GO:0061743	ADGRB3
0.0792610308350105	1	3	95.4135802469136	Negative regulation of fat cell proliferation	http://amigo.geneontology.org/amigo/term/GO:0070345	GATA2
0.0792610308350105	1	3	95.4135802469136	Cellular response to copper ion	http://amigo.geneontology.org/amigo/term/GO:0071280	PRNP
0.0792610308350105	1	3	95.4135802469136	Cellular response to temperature stimulus	http://amigo.geneontology.org/amigo/term/GO:0071502	TRPM2
0.0792610308350105	1	3	95.4135802469136	Regulation of metaphase plate congression	http://amigo.geneontology.org/amigo/term/GO:0090235	MAD1L1
0.0792610308350105	1	3	95.4135802469136	Regulation of atrial cardiac muscle cell action potential	http://amigo.geneontology.org/amigo/term/GO:0098910	ANK2
0.0792610308350105	1	3	95.4135802469136	Regulation of intracellular calcium activated chloride channel activity	http://amigo.geneontology.org/amigo/term/GO:1902938	PRNP
0.0792610308350105	1	3	95.4135802469136	Regulation of dendritic spine maintenance	http://amigo.geneontology.org/amigo/term/GO:1902950	PRNP
0.0792610308350105	1	3	95.4135802469136	Regulation of calcium ion import across plasma membrane	http://amigo.geneontology.org/amigo/term/GO:1905664	PRNP
0.0792610308350105	1	3	95.4135802469136	Neuron projection maintenance	http://amigo.geneontology.org/amigo/term/GO:1990535	PRNP
0.0803704618207359	3	131	6.55513146734521	Cellular response to peptide	http://amigo.geneontology.org/amigo/term/GO:1901653	PRNP ITGA4 BAIAP2L1
0.0803704618207359	3	131	6.55513146734521	Regulation of mitotic cell cycle phase transition	http://amigo.geneontology.org/amigo/term/GO:1901990	CDC6 TAOK3 MAD1L1
0.0803704618207359	3	131	6.55513146734521	Regulation of leukocyte cell-cell adhesion	http://amigo.geneontology.org/amigo/term/GO:1903037	PRNP DNAJA3 MAD1L1
0.0810382088140462	4	248	4.61678614097969	Positive regulation of cell death	http://amigo.geneontology.org/amigo/term/GO:0010942	PRNP ITGA4 SUDS3 CSRNP3
0.0811276238488571	3	132	6.50547138047138	Regulation of cation transmembrane transport	http://amigo.geneontology.org/amigo/term/GO:1904062	PRNP ANK2 F2R
0.0822338348059515	2	46	12.4452495974235	Mitochondrial membrane organization	http://amigo.geneontology.org/amigo/term/GO:0007006	DNAJC11 MAIP1
0.0822338348059515	6	543	3.16288111315736	Regulation of organelle organization	http://amigo.geneontology.org/amigo/term/GO:0033043	CDC6 TRPM2 SSH1 IQGAP2 MAD1L1 BAIAP2L1
0.0822338348059515	5	389	3.67918689898124	Cell-cell adhesion	http://amigo.geneontology.org/amigo/term/GO:0098609	PRNP ITGA4 DNAJA3 UNC5D MAD1L1
0.083225871412386	4	252	4.5435038212816	Regulation of transmembrane transport	http://amigo.geneontology.org/amigo/term/GO:0034762	PRNP ANK2 KCNA3 F2R
0.0834405194618269	4	253	4.525545308154	Histone modification	http://amigo.geneontology.org/amigo/term/GO:0016570	SUDS3 GATA2 NCOA3 RIOX1
0.0834405194618269	3	135	6.36090534979424	Regulation of T cell activation	http://amigo.geneontology.org/amigo/term/GO:0050863	PRNP DNAJA3 MAD1L1
0.0835870483771231	11	1474	2.13612493090105	Positive regulation of nitrogen compound metabolic process	http://amigo.geneontology.org/amigo/term/GO:0051173	PRNP TAOK3 GATA2 CSRNP3 CD38 CAMTA1 F2R MAGI2 SSBP3 NCOA3 ARID3A
0.0859548783082942	2	48	11.9266975308642	Negative regulation of T cell activation	http://amigo.geneontology.org/amigo/term/GO:0050868	PRNP MAD1L1
0.0859548783082942	8	899	2.54719235364397	Positive regulation of RNA metabolic process	http://amigo.geneontology.org/amigo/term/GO:0051254	GATA2 CSRNP3 CD38 CAMTA1 F2R SSBP3 NCOA3 ARID3A
0.0870041268173069	7	723	2.77134880385226	Regulation of cell death	http://amigo.geneontology.org/amigo/term/GO:0010941	PRNP ITGA4 DNAJA3 SUDS3 GATA2 CSRNP3 CD38
0.0871286082718226	8	903	2.53590910955252	Cell population proliferation	http://amigo.geneontology.org/amigo/term/GO:0008283	PRNP ITGA4 DNAJA3 GATA2 CD38 F2R SSBP3 MAD1L1
0.0871286082718226	2	49	11.6832955404384	Regulation of cytokinesis	http://amigo.geneontology.org/amigo/term/GO:0032465	CDC6 SEMA4B
0.0871286082718226	9	1094	2.3548141377209	Regulation of catalytic activity	http://amigo.geneontology.org/amigo/term/GO:0050790	PRNP DNAJA3 ADGRB3 TAOK3 CSRNP3 F2R IQGAP2 MAGI2 DLG3
0.0871286082718226	2	49	11.6832955404384	Regulation of chromosome segregation	http://amigo.geneontology.org/amigo/term/GO:0051983	CDC6 MAD1L1
0.0871286082718226	5	401	3.569086542902	Regulation of cellular localization	http://amigo.geneontology.org/amigo/term/GO:0060341	PRNP ANK2 F2R MAD1L1 ZDHHC1
0.0875611335050263	6	559	3.07235142118863	Regulation of immune system process	http://amigo.geneontology.org/amigo/term/GO:0002682	PRNP DNAJA3 GATA2 CD38 MAD1L1 ZDHHC1
0.0883376311425103	5	407	3.51647101647102	Positive regulation of cell population proliferation	http://amigo.geneontology.org/amigo/term/GO:0008284	ITGA4 DNAJA3 GATA2 CD38 SSBP3
0.0883376311425103	2	50	11.4496296296296	Morphogenesis of a polarized epithelium	http://amigo.geneontology.org/amigo/term/GO:0001738	DLG3 AJAP1
0.0883376311425103	1	4	71.5601851851852	Regulation of anion channel activity	http://amigo.geneontology.org/amigo/term/GO:0010359	PRNP
0.0883376311425103	2	51	11.2251270878722	Negative regulation of phosphatase activity	http://amigo.geneontology.org/amigo/term/GO:0010923	CSRNP3 DLG3
0.0883376311425103	5	405	3.53383630544124	Actin filament-based process	http://amigo.geneontology.org/amigo/term/GO:0030029	ANK2 TRPM2 SSH1 IQGAP2 BAIAP2L1
0.0883376311425103	10	1300	2.20185185185185	Regulation of localization	http://amigo.geneontology.org/amigo/term/GO:0032879	PRNP ANK2 KCNA3 TRPM2 UNC5D GATA2 F2R MAGI2 MAD1L1 ZDHHC1
0.0883376311425103	1	4	71.5601851851852	Wound healing involved in inflammatory response	http://amigo.geneontology.org/amigo/term/GO:0002246	F2R
0.0883376311425103	1	4	71.5601851851852	Negative regulation of macrophage differentiation	http://amigo.geneontology.org/amigo/term/GO:0045650	GATA2
0.0883376311425103	1	4	71.5601851851852	Primitive hemopoiesis	http://amigo.geneontology.org/amigo/term/GO:0060215	GATA2
0.0883376311425103	1	4	71.5601851851852	Neural plate pattern specification	http://amigo.geneontology.org/amigo/term/GO:0060896	SSBP3
0.0883376311425103	1	4	71.5601851851852	Regulation of glutamate receptor signaling pathway	http://amigo.geneontology.org/amigo/term/GO:1900449	PRNP
0.0883376311425103	5	407	3.51647101647102	Response to nitrogen compound	http://amigo.geneontology.org/amigo/term/GO:1901698	PRNP TRPM2 ITGA4 SSH1 BAIAP2L1
0.0883376311425103	1	4	71.5601851851852	Regulation of inorganic anion transmembrane transport	http://amigo.geneontology.org/amigo/term/GO:1903795	PRNP
0.088569465654469	4	267	4.28825079761409	Regulation of anatomical structure size	http://amigo.geneontology.org/amigo/term/GO:0090066	SSH1 F2R IQGAP2 BAIAP2L1
0.0885785565538905	2	52	11.0092592592593	Positive regulation of mononuclear cell proliferation	http://amigo.geneontology.org/amigo/term/GO:0032946	DNAJA3 CD38
0.0885785565538905	2	52	11.0092592592593	Positive regulation of lymphocyte proliferation	http://amigo.geneontology.org/amigo/term/GO:0050671	DNAJA3 CD38
0.0885785565538905	2	52	11.0092592592593	Chromosome separation	http://amigo.geneontology.org/amigo/term/GO:0051304	CDC6 MAD1L1
0.0894345093387236	3	146	5.88165905631659	Regulation of metal ion transport	http://amigo.geneontology.org/amigo/term/GO:0010959	PRNP ANK2 F2R
0.0909937915804297	2	53	10.801537386443	Regulation of Notch signaling pathway	http://amigo.geneontology.org/amigo/term/GO:0008593	TSPEAR GATA2
0.0914047706190165	5	417	3.43214317434941	Cell activation	http://amigo.geneontology.org/amigo/term/GO:0001775	PRNP DNAJA3 CD38 F2R MAD1L1
0.0914047706190165	4	272	4.20942265795207	Positive regulation of cellular component biogenesis	http://amigo.geneontology.org/amigo/term/GO:0044089	ADGRB3 IQGAP2 BAIAP2L1 ZDHHC1
0.091882644720694	4	273	4.19400352733686	Regulation of cytoskeleton organization	http://amigo.geneontology.org/amigo/term/GO:0051493	TRPM2 SSH1 IQGAP2 BAIAP2L1
0.0921413389900323	2	54	10.6015089163237	Negative regulation of leukocyte cell-cell adhesion	http://amigo.geneontology.org/amigo/term/GO:1903038	PRNP MAD1L1
0.0921413389900323	2	54	10.6015089163237	Epithelial cell apoptotic process	http://amigo.geneontology.org/amigo/term/GO:1904019	ITGA4 GATA2
0.0930580984011993	3	150	5.72481481481482	Protein localization to plasma membrane	http://amigo.geneontology.org/amigo/term/GO:0072659	PRNP ANK2 TTC7A
0.094037270812248	2	55	10.4087542087542	Mitotic cell cycle checkpoint signaling	http://amigo.geneontology.org/amigo/term/GO:0007093	TAOK3 MAD1L1
0.094037270812248	8	942	2.43091924195958	Positive regulation of macromolecule biosynthetic process	http://amigo.geneontology.org/amigo/term/GO:0010557	GATA2 CSRNP3 CD38 CAMTA1 F2R SSBP3 NCOA3 ARID3A
0.094037270812248	2	55	10.4087542087542	Negative regulation of dephosphorylation	http://amigo.geneontology.org/amigo/term/GO:0035305	CSRNP3 DLG3
0.0945545137887409	4	278	4.11857180921929	Regulation of ion transport	http://amigo.geneontology.org/amigo/term/GO:0043269	PRNP ANK2 KCNA3 F2R
0.0951194226298975	1	5	57.2481481481481	Activation-induced cell death of T cells	http://amigo.geneontology.org/amigo/term/GO:0006924	DNAJA3
0.0951194226298975	7	767	2.61236660389203	Cytoskeleton organization	http://amigo.geneontology.org/amigo/term/GO:0007010	MACF1 TRPM2 SSH1 IQGAP2 SEMA4B BAIAP2L1 TPPP3
0.0951194226298975	2	58	9.87037037037037	Microtubule bundle formation	http://amigo.geneontology.org/amigo/term/GO:0001578	SEMA4B TPPP3
0.0951194226298975	1	5	57.2481481481481	Pyramidal neuron differentiation	http://amigo.geneontology.org/amigo/term/GO:0021859	UNC5D
0.0951194226298975	2	57	10.043534762833	Positive regulation of actin filament polymerization	http://amigo.geneontology.org/amigo/term/GO:0030838	IQGAP2 BAIAP2L1
0.0951194226298975	1	5	57.2481481481481	Endosomal vesicle fusion	http://amigo.geneontology.org/amigo/term/GO:0034058	TGFBRAP1
0.0951194226298975	1	5	57.2481481481481	Histone H3-K4 demethylation	http://amigo.geneontology.org/amigo/term/GO:0034720	RIOX1
0.0951194226298975	1	5	57.2481481481481	Maintenance of protein localization in endoplasmic reticulum	http://amigo.geneontology.org/amigo/term/GO:0035437	KDELR3
0.0951194226298975	1	5	57.2481481481481	Netrin-activated signaling pathway	http://amigo.geneontology.org/amigo/term/GO:0038007	UNC5D
0.0951194226298975	1	5	57.2481481481481	Cell-cell junction maintenance	http://amigo.geneontology.org/amigo/term/GO:0045217	F2R
0.0951194226298975	1	5	57.2481481481481	Negative regulation of activated T cell proliferation	http://amigo.geneontology.org/amigo/term/GO:0046007	PRNP
0.0951194226298975	2	58	9.87037037037037	Positive regulation of leukocyte proliferation	http://amigo.geneontology.org/amigo/term/GO:0070665	DNAJA3 CD38
0.0951194226298975	2	58	9.87037037037037	Cellular response to metal ion	http://amigo.geneontology.org/amigo/term/GO:0071248	PRNP TRPM2
0.0951194226298975	1	5	57.2481481481481	Cellular response to ATP	http://amigo.geneontology.org/amigo/term/GO:0071318	SSH1
0.0951194226298975	1	5	57.2481481481481	Dendritic spine maintenance	http://amigo.geneontology.org/amigo/term/GO:0097062	PRNP
0.0951194226298975	1	5	57.2481481481481	Anterior head development	http://amigo.geneontology.org/amigo/term/GO:0097065	SSBP3
0.0951194226298975	1	5	57.2481481481481	Connective tissue replacement	http://amigo.geneontology.org/amigo/term/GO:0097709	F2R
0.0951194226298975	3	154	5.57611832611833	Regulation of actin filament organization	http://amigo.geneontology.org/amigo/term/GO:0110053	SSH1 IQGAP2 BAIAP2L1
0.0951194226298975	3	157	5.46956829440906	Response to peptide	http://amigo.geneontology.org/amigo/term/GO:1901652	PRNP ITGA4 BAIAP2L1
0.0951452368104207	12	1775	1.93514866979656	Positive regulation of metabolic process	http://amigo.geneontology.org/amigo/term/GO:0009893	PRNP ANK2 TAOK3 GATA2 CSRNP3 CD38 CAMTA1 F2R MAGI2 SSBP3 NCOA3 ARID3A
0.0951452368104207	5	435	3.29012345679012	Hemopoiesis	http://amigo.geneontology.org/amigo/term/GO:0030097	TRPM2 DNAJA3 GATA2 SSBP3 TTC7A
0.0951452368104207	3	158	5.43495077355837	Negative regulation of immune system process	http://amigo.geneontology.org/amigo/term/GO:0002683	PRNP GATA2 MAD1L1
0.0951452368104207	3	158	5.43495077355837	Homeostasis of number of cells	http://amigo.geneontology.org/amigo/term/GO:0048872	DNAJA3 GATA2 F2R
0.0956162932130671	11	1566	2.01063100137174	Positive regulation of cellular metabolic process	http://amigo.geneontology.org/amigo/term/GO:0031325	PRNP TAOK3 GATA2 CSRNP3 CD38 CAMTA1 F2R MAGI2 SSBP3 NCOA3 ARID3A
0.0985999056880521	10	1366	2.09546662328507	Cellular component assembly	http://amigo.geneontology.org/amigo/term/GO:0022607	PRNP KCNA3 TRPM2 ADGRB3 SSH1 IQGAP2 SSBP3 BAIAP2L1 TPPP3 ZDHHC1
0.0995981824688984	9	1167	2.20751213938875	Protein localization	http://amigo.geneontology.org/amigo/term/GO:0008104	PRNP ANK2 ITGA4 F2R KDELR3 TTC7A MAIP1 TGFBRAP1 ZDHHC1
0.0996358838291983	6	613	2.80170382454232	Embryo development	http://amigo.geneontology.org/amigo/term/GO:0009790	ITGA4 TANC2 GATA2 HOXA6 SSBP3 C2orf49
0.0996358838291983	1	6	47.7067901234568	Regulation of cardiac muscle contraction by regulation of the release of sequestered calcium ion	http://amigo.geneontology.org/amigo/term/GO:0010881	ANK2
0.0996358838291983	1	6	47.7067901234568	Commitment of neuronal cell to specific neuron type in forebrain	http://amigo.geneontology.org/amigo/term/GO:0021902	GATA2
0.0996358838291983	1	6	47.7067901234568	Regulation of systemic arterial blood pressure by circulatory renin-angiotensin	http://amigo.geneontology.org/amigo/term/GO:0001991	F2R
0.0996358838291983	1	6	47.7067901234568	Midbrain-hindbrain boundary development	http://amigo.geneontology.org/amigo/term/GO:0030917	SSBP3
0.0996358838291983	8	981	2.33427719258504	Positive regulation of cellular biosynthetic process	http://amigo.geneontology.org/amigo/term/GO:0031328	GATA2 CSRNP3 CD38 CAMTA1 F2R SSBP3 NCOA3 ARID3A
0.0996358838291983	1	6	47.7067901234568	Negative regulation of interleukin-17 production	http://amigo.geneontology.org/amigo/term/GO:0032700	PRNP
0.0996358838291983	2	61	9.38494231936855	Regulation of protein dephosphorylation	http://amigo.geneontology.org/amigo/term/GO:0035304	CAMTA1 MAGI2
0.0996358838291983	1	6	47.7067901234568	Positive regulation of megakaryocyte differentiation	http://amigo.geneontology.org/amigo/term/GO:0045654	GATA2
0.0996358838291983	8	982	2.33190012823414	Positive regulation of nucleobase-containing compound metabolic process	http://amigo.geneontology.org/amigo/term/GO:0045935	GATA2 CSRNP3 CD38 CAMTA1 F2R SSBP3 NCOA3 ARID3A
0.0996358838291983	1	6	47.7067901234568	Response to copper ion	http://amigo.geneontology.org/amigo/term/GO:0046688	PRNP
0.0996358838291983	2	63	9.0870076425632	Negative regulation of lymphocyte activation	http://amigo.geneontology.org/amigo/term/GO:0051250	PRNP MAD1L1
0.0996358838291983	8	975	2.34864197530864	Establishment of localization in cell	http://amigo.geneontology.org/amigo/term/GO:0051649	PRNP ANK2 TRPM2 F2R VPS50 MAD1L1 MAIP1 TGFBRAP1
0.0996358838291983	1	6	47.7067901234568	Semicircular canal development	http://amigo.geneontology.org/amigo/term/GO:0060872	GATA2
0.0996358838291983	1	6	47.7067901234568	Fat cell proliferation	http://amigo.geneontology.org/amigo/term/GO:0070341	GATA2
0.0996358838291983	1	6	47.7067901234568	Regulation of fat cell proliferation	http://amigo.geneontology.org/amigo/term/GO:0070344	GATA2
0.0996358838291983	1	6	47.7067901234568	Cellular response to purine-containing compound	http://amigo.geneontology.org/amigo/term/GO:0071415	TRPM2
0.0996358838291983	1	6	47.7067901234568	SA node cell action potential	http://amigo.geneontology.org/amigo/term/GO:0086015	ANK2
0.0996358838291983	1	6	47.7067901234568	SA node cell to atrial cardiac muscle cell signaling	http://amigo.geneontology.org/amigo/term/GO:0086018	ANK2
0.0996358838291983	1	6	47.7067901234568	SA node cell to atrial cardiac muscle cell communication	http://amigo.geneontology.org/amigo/term/GO:0086070	ANK2
0.0996358838291983	1	6	47.7067901234568	Inflammatory response to wounding	http://amigo.geneontology.org/amigo/term/GO:0090594	F2R
0.0996358838291983	1	6	47.7067901234568	Modulation of age-related behavioral decline	http://amigo.geneontology.org/amigo/term/GO:0090647	PRNP
0.0996358838291983	2	63	9.0870076425632	Import across plasma membrane	http://amigo.geneontology.org/amigo/term/GO:0098739	PRNP TRPM2
0.0996358838291983	1	6	47.7067901234568	Trans-synaptic signaling by lipid	http://amigo.geneontology.org/amigo/term/GO:0099541	F2R
0.0996358838291983	1	6	47.7067901234568	Trans-synaptic signaling by endocannabinoid	http://amigo.geneontology.org/amigo/term/GO:0099542	F2R
0.0996358838291983	1	6	47.7067901234568	Positive regulation of blood vessel endothelial cell proliferation involved in sprouting angiogenesis	http://amigo.geneontology.org/amigo/term/GO:1903589	GATA2
0.100428809401312	10	1394	2.05337690631808	Macromolecule localization	http://amigo.geneontology.org/amigo/term/GO:0033036	PRNP ANK2 ITGA4 F2R KDELR3 TTC7A KIF5C MAIP1 TGFBRAP1 ZDHHC1
0.100428809401312	2	64	8.94502314814815	Cellular response to inorganic substance	http://amigo.geneontology.org/amigo/term/GO:0071241	PRNP TRPM2
0.100532952467154	3	169	5.08119658119658	Regulation of cell cycle phase transition	http://amigo.geneontology.org/amigo/term/GO:1901987	CDC6 TAOK3 MAD1L1
0.101170982271567	6	626	2.74352147674831	Positive regulation of transcription by RNA polymerase II	http://amigo.geneontology.org/amigo/term/GO:0045944	GATA2 CSRNP3 CAMTA1 SSBP3 NCOA3 ARID3A
0.101609023670215	8	997	2.29681637505108	Positive regulation of biosynthetic process	http://amigo.geneontology.org/amigo/term/GO:0009891	GATA2 CSRNP3 CD38 CAMTA1 F2R SSBP3 NCOA3 ARID3A
0.101609023670215	2	65	8.80740740740741	Regulation of endothelial cell proliferation	http://amigo.geneontology.org/amigo/term/GO:0001936	ITGA4 GATA2
0.101913760295286	7	809	2.47674312136611	Apoptotic process	http://amigo.geneontology.org/amigo/term/GO:0006915	PRNP ITGA4 DNAJA3 SUDS3 GATA2 CSRNP3 CD38
0.102382149042886	2	66	8.67396184062851	Response to temperature stimulus	http://amigo.geneontology.org/amigo/term/GO:0009266	TRPM2 DNAJA3
0.102382149042886	4	307	3.72952105199662	Regulation of cell cycle process	http://amigo.geneontology.org/amigo/term/GO:0010564	CDC6 TAOK3 SEMA4B MAD1L1
0.102382149042886	2	66	8.67396184062851	Odontogenesis	http://amigo.geneontology.org/amigo/term/GO:0042476	ANKRD11 TSPEAR
0.102382149042886	7	811	2.47063524683747	System process	http://amigo.geneontology.org/amigo/term/GO:0003008	PRNP ANK2 TSPEAR ADGRB3 ECEL1 CAMTA1 F2R
0.102382149042886	2	66	8.67396184062851	Regulation of wound healing	http://amigo.geneontology.org/amigo/term/GO:0061041	F2R AJAP1
0.104687420139999	10	1412	2.02720071346134	Regulation of molecular function	http://amigo.geneontology.org/amigo/term/GO:0065009	PRNP ITGA4 DNAJA3 ADGRB3 TAOK3 CSRNP3 F2R IQGAP2 MAGI2 DLG3
0.105736631724383	1	7	40.8915343915344	Forebrain neuron fate commitment	http://amigo.geneontology.org/amigo/term/GO:0021877	GATA2
0.105736631724383	1	7	40.8915343915344	Cell-cell adhesion mediated by integrin	http://amigo.geneontology.org/amigo/term/GO:0033631	ITGA4
0.105736631724383	3	177	4.85153797865662	Wound healing	http://amigo.geneontology.org/amigo/term/GO:0042060	GATA2 F2R AJAP1
0.105736631724383	1	7	40.8915343915344	Decidualization	http://amigo.geneontology.org/amigo/term/GO:0046697	TPPP3
0.105736631724383	1	7	40.8915343915344	Mesendoderm development	http://amigo.geneontology.org/amigo/term/GO:0048382	SSBP3
0.105736631724383	2	68	8.41884531590414	Antigen receptor-mediated signaling pathway	http://amigo.geneontology.org/amigo/term/GO:0050851	PRNP CD38
0.105736631724383	1	7	40.8915343915344	Positive regulation of chromosome segregation	http://amigo.geneontology.org/amigo/term/GO:0051984	CDC6
0.105736631724383	1	7	40.8915343915344	Histone H3-K36 demethylation	http://amigo.geneontology.org/amigo/term/GO:0070544	RIOX1
0.105736631724383	1	7	40.8915343915344	Positive regulation of calcineurin-NFAT signaling cascade	http://amigo.geneontology.org/amigo/term/GO:0070886	CAMTA1
0.105736631724383	1	7	40.8915343915344	Manganese ion transmembrane transport	http://amigo.geneontology.org/amigo/term/GO:0071421	TRPM2
0.105736631724383	1	7	40.8915343915344	Maintenance of synapse structure	http://amigo.geneontology.org/amigo/term/GO:0099558	ADGRB3
0.105736631724383	1	7	40.8915343915344	Positive regulation of calcineurin-mediated signaling	http://amigo.geneontology.org/amigo/term/GO:0106058	CAMTA1
0.105736631724383	1	7	40.8915343915344	Antiviral innate immune response	http://amigo.geneontology.org/amigo/term/GO:0140374	ZDHHC1
0.105736631724383	3	177	4.85153797865662	Protein localization to cell periphery	http://amigo.geneontology.org/amigo/term/GO:1990778	PRNP ANK2 TTC7A
0.106848518777249	6	646	2.65858273133815	Regulation of apoptotic process	http://amigo.geneontology.org/amigo/term/GO:0042981	PRNP ITGA4 SUDS3 GATA2 CSRNP3 CD38
0.109186595441294	8	1027	2.22972339428036	Response to external stimulus	http://amigo.geneontology.org/amigo/term/GO:0009605	TRPM2 ITGA4 UNC5D F2R BAIAP2L1 KIF5C AJAP1 ZDHHC1
0.109186595441294	6	650	2.64222222222222	Ion transmembrane transport	http://amigo.geneontology.org/amigo/term/GO:0034220	PRNP ANK2 KCNA3 TRPM2 F2R MAIP1
0.109186595441294	3	181	4.74432166973603	Negative regulation of hydrolase activity	http://amigo.geneontology.org/amigo/term/GO:0051346	PRNP CSRNP3 DLG3
0.109691146472678	7	836	2.39675261385788	Programmed cell death	http://amigo.geneontology.org/amigo/term/GO:0012501	PRNP ITGA4 DNAJA3 SUDS3 GATA2 CSRNP3 CD38
0.109691146472678	4	321	3.56686281296873	Lymphocyte activation	http://amigo.geneontology.org/amigo/term/GO:0046649	PRNP DNAJA3 CD38 MAD1L1
0.110433404102173	4	322	3.55578559926386	Cell junction organization	http://amigo.geneontology.org/amigo/term/GO:0034330	PRNP DNAJA3 ADGRB3 F2R
0.112150280442326	1	8	35.7800925925926	Regulation of chloride transport	http://amigo.geneontology.org/amigo/term/GO:2001225	PRNP
0.112150280442326	1	8	35.7800925925926	Manganese ion transport	http://amigo.geneontology.org/amigo/term/GO:0006828	TRPM2
0.112150280442326	1	8	35.7800925925926	Neuron remodeling	http://amigo.geneontology.org/amigo/term/GO:0016322	ADGRB3
0.112150280442326	3	185	4.64174174174174	Regulation of cell-cell adhesion	http://amigo.geneontology.org/amigo/term/GO:0022407	PRNP DNAJA3 MAD1L1
0.112150280442326	2	74	7.73623623623624	Positive regulation of protein polymerization	http://amigo.geneontology.org/amigo/term/GO:0032273	IQGAP2 BAIAP2L1
0.112150280442326	1	8	35.7800925925926	Calcium import into the mitochondrion	http://amigo.geneontology.org/amigo/term/GO:0036444	MAIP1
0.112150280442326	1	8	35.7800925925926	Dendritic cell chemotaxis	http://amigo.geneontology.org/amigo/term/GO:0002407	TRPM2
0.112150280442326	2	73	7.84221207508879	Immune response-activating cell surface receptor signaling pathway	http://amigo.geneontology.org/amigo/term/GO:0002429	PRNP CD38
0.112150280442326	3	185	4.64174174174174	Mitotic cell cycle phase transition	http://amigo.geneontology.org/amigo/term/GO:0044772	CDC6 TAOK3 MAD1L1
0.112150280442326	1	8	35.7800925925926	Positive regulation of vasoconstriction	http://amigo.geneontology.org/amigo/term/GO:0045907	F2R
0.112150280442326	2	73	7.84221207508879	Immune response-activating signal transduction	http://amigo.geneontology.org/amigo/term/GO:0002757	PRNP CD38
0.112150280442326	1	8	35.7800925925926	Negative regulation of antigen receptor-mediated signaling pathway	http://amigo.geneontology.org/amigo/term/GO:0050858	PRNP
0.112150280442326	1	8	35.7800925925926	Negative regulation of T cell receptor signaling pathway	http://amigo.geneontology.org/amigo/term/GO:0050860	PRNP
0.112150280442326	1	8	35.7800925925926	Negative regulation of calcineurin-NFAT signaling cascade	http://amigo.geneontology.org/amigo/term/GO:0070885	PRNP
0.112150280442326	1	8	35.7800925925926	Trans-synaptic signaling, modulating synaptic transmission	http://amigo.geneontology.org/amigo/term/GO:0099550	F2R
0.112150280442326	1	8	35.7800925925926	Negative regulation of calcineurin-mediated signaling	http://amigo.geneontology.org/amigo/term/GO:0106057	PRNP
0.112154052341429	4	329	3.48013058651357	Membrane organization	http://amigo.geneontology.org/amigo/term/GO:0061024	DNAJC11 BAIAP2L1 MAIP1 TGFBRAP1
0.112588154928391	6	666	2.57874541207875	Cell adhesion	http://amigo.geneontology.org/amigo/term/GO:0007155	PRNP ITGA4 DNAJA3 UNC5D MAD1L1 AJAP1
0.112588154928391	5	491	2.91487516029268	Positive regulation of cellular component organization	http://amigo.geneontology.org/amigo/term/GO:0051130	ADGRB3 IQGAP2 MAGI2 BAIAP2L1 ZDHHC1
0.113027759066848	2	75	7.63308641975309	Negative regulation of leukocyte activation	http://amigo.geneontology.org/amigo/term/GO:0002695	PRNP MAD1L1
0.113027759066848	2	75	7.63308641975309	Immune response-regulating cell surface receptor signaling pathway	http://amigo.geneontology.org/amigo/term/GO:0002768	PRNP CD38
0.114076717301396	6	670	2.56334991708126	Biological adhesion	http://amigo.geneontology.org/amigo/term/GO:0022610	PRNP ITGA4 DNAJA3 UNC5D MAD1L1 AJAP1
0.114076717301396	3	190	4.51959064327485	Protein dephosphorylation	http://amigo.geneontology.org/amigo/term/GO:0006470	SSH1 CAMTA1 MAGI2
0.114789474256478	2	76	7.53265107212476	Endothelial cell proliferation	http://amigo.geneontology.org/amigo/term/GO:0001935	ITGA4 GATA2
0.115355293432331	1	9	31.8045267489712	Mitotic G2 DNA damage checkpoint signaling	http://amigo.geneontology.org/amigo/term/GO:0007095	TAOK3
0.115355293432331	2	79	7.24660103141116	Cell cycle checkpoint signaling	http://amigo.geneontology.org/amigo/term/GO:0000075	TAOK3 MAD1L1
0.115355293432331	1	9	31.8045267489712	Regulation of cardiac muscle contraction by calcium ion signaling	http://amigo.geneontology.org/amigo/term/GO:0010882	ANK2
0.115355293432331	1	9	31.8045267489712	Peptidyl-L-cysteine S-palmitoylation	http://amigo.geneontology.org/amigo/term/GO:0018230	ZDHHC1
0.115355293432331	1	9	31.8045267489712	Peptidyl-S-diacylglycerol-L-cysteine biosynthetic process from peptidyl-cysteine	http://amigo.geneontology.org/amigo/term/GO:0018231	ZDHHC1
0.115355293432331	1	9	31.8045267489712	Ventral spinal cord interneuron differentiation	http://amigo.geneontology.org/amigo/term/GO:0021514	GATA2
0.115355293432331	1	9	31.8045267489712	Rostrocaudal neural tube patterning	http://amigo.geneontology.org/amigo/term/GO:0021903	SSBP3
0.115355293432331	4	339	3.37747186714738	Regulation of cell adhesion	http://amigo.geneontology.org/amigo/term/GO:0030155	PRNP DNAJA3 MAD1L1 AJAP1
0.115355293432331	2	79	7.24660103141116	Regulation of epithelial cell differentiation	http://amigo.geneontology.org/amigo/term/GO:0030856	NCOA3 AJAP1
0.115355293432331	3	196	4.3812358276644	Regulation of cellular component size	http://amigo.geneontology.org/amigo/term/GO:0032535	SSH1 IQGAP2 BAIAP2L1
0.115355293432331	1	9	31.8045267489712	Positive regulation of defense response to virus by host	http://amigo.geneontology.org/amigo/term/GO:0002230	ZDHHC1
0.115355293432331	1	9	31.8045267489712	Response to hydroperoxide	http://amigo.geneontology.org/amigo/term/GO:0033194	TRPM2
0.115355293432331	10	1481	1.93275314477205	Cellular component biogenesis	http://amigo.geneontology.org/amigo/term/GO:0044085	PRNP KCNA3 TRPM2 ADGRB3 SSH1 IQGAP2 SSBP3 BAIAP2L1 TPPP3 ZDHHC1
0.115355293432331	1	9	31.8045267489712	Positive regulation of keratinocyte differentiation	http://amigo.geneontology.org/amigo/term/GO:0045618	NCOA3
0.115355293432331	2	77	7.43482443482443	Cell maturation	http://amigo.geneontology.org/amigo/term/GO:0048469	ADGRB3 GATA2
0.115355293432331	3	195	4.4037037037037	Synapse organization	http://amigo.geneontology.org/amigo/term/GO:0050808	PRNP DNAJA3 ADGRB3
0.115355293432331	1	9	31.8045267489712	Negative regulation of calcium-mediated signaling	http://amigo.geneontology.org/amigo/term/GO:0050849	PRNP
0.115355293432331	1	9	31.8045267489712	Protein insertion into mitochondrial membrane	http://amigo.geneontology.org/amigo/term/GO:0051204	MAIP1
0.115355293432331	1	9	31.8045267489712	Renal system process involved in regulation of systemic arterial blood pressure	http://amigo.geneontology.org/amigo/term/GO:0003071	F2R
0.115355293432331	2	77	7.43482443482443	Negative regulation of mitotic cell cycle phase transition	http://amigo.geneontology.org/amigo/term/GO:1901991	TAOK3 MAD1L1
0.115355293432331	1	9	31.8045267489712	Negative regulation of amyloid-beta formation	http://amigo.geneontology.org/amigo/term/GO:1902430	PRNP
0.115355293432331	1	9	31.8045267489712	Positive regulation of vascular endothelial cell proliferation	http://amigo.geneontology.org/amigo/term/GO:1905564	ITGA4
0.115355293432331	1	9	31.8045267489712	Positive regulation of protein localization to endosome	http://amigo.geneontology.org/amigo/term/GO:1905668	ZDHHC1
0.115410638272205	7	872	2.2978041114509	Ion transport	http://amigo.geneontology.org/amigo/term/GO:0006811	PRNP ANK2 KCNA3 TRPM2 F2R CACHD1 MAIP1
0.116025301299398	3	197	4.35899605188945	Regulation of supramolecular fiber organization	http://amigo.geneontology.org/amigo/term/GO:1902903	SSH1 IQGAP2 BAIAP2L1
0.116426562801592	2	80	7.15601851851852	Aging	http://amigo.geneontology.org/amigo/term/GO:0007568	PRNP DNAJA3
0.116426562801592	2	80	7.15601851851852	Placenta development	http://amigo.geneontology.org/amigo/term/GO:0001890	GATA2 TPPP3
0.116426562801592	5	508	2.81733012540099	Cell morphogenesis	http://amigo.geneontology.org/amigo/term/GO:0000902	ITGA4 UNC5D ADGRB3 SSH1 KIF5C
0.117224283075967	9	1281	2.01105906843612	Intracellular signal transduction	http://amigo.geneontology.org/amigo/term/GO:0035556	PRNP ANK2 TRPM2 DNAJA3 TAOK3 CAMTA1 F2R MAGI2 MAD1L1
0.117744822342569	9	1295	1.98931788931789	Cell surface receptor signaling pathway	http://amigo.geneontology.org/amigo/term/GO:0007166	PRNP TSPEAR ITGA4 UNC5D ADGRB3 GATA2 ADGRA1 CD38 BAIAP2L1
0.117744822342569	2	81	7.06767261088249	Mitotic sister chromatid segregation	http://amigo.geneontology.org/amigo/term/GO:0000070	CDC6 MAD1L1
0.117744822342569	6	692	2.48185613359024	Regulation of phosphate metabolic process	http://amigo.geneontology.org/amigo/term/GO:0019220	PRNP TAOK3 CSRNP3 CAMTA1 MAGI2 DLG3
0.117744822342569	2	83	6.89736724676484	Negative regulation of cell-cell adhesion	http://amigo.geneontology.org/amigo/term/GO:0022408	PRNP MAD1L1
0.117744822342569	1	10	28.6240740740741	Positive regulation of blood coagulation	http://amigo.geneontology.org/amigo/term/GO:0030194	F2R
0.117744822342569	1	10	28.6240740740741	Negative regulation of interleukin-2 production	http://amigo.geneontology.org/amigo/term/GO:0032703	PRNP
0.117744822342569	1	10	28.6240740740741	Positive regulation of Rho protein signal transduction	http://amigo.geneontology.org/amigo/term/GO:0035025	F2R
0.117744822342569	1	10	28.6240740740741	Cristae formation	http://amigo.geneontology.org/amigo/term/GO:0042407	DNAJC11
0.117744822342569	1	10	28.6240740740741	Positive regulation of neuron apoptotic process	http://amigo.geneontology.org/amigo/term/GO:0043525	PRNP
0.117744822342569	1	10	28.6240740740741	Regulation of macrophage differentiation	http://amigo.geneontology.org/amigo/term/GO:0045649	GATA2
0.117744822342569	2	83	6.89736724676484	Negative regulation of cell activation	http://amigo.geneontology.org/amigo/term/GO:0050866	PRNP MAD1L1
0.117744822342569	6	693	2.47827481160814	Regulation of phosphorus metabolic process	http://amigo.geneontology.org/amigo/term/GO:0051174	PRNP TAOK3 CSRNP3 CAMTA1 MAGI2 DLG3
0.117744822342569	1	10	28.6240740740741	Definitive hemopoiesis	http://amigo.geneontology.org/amigo/term/GO:0060216	GATA2
0.117744822342569	1	10	28.6240740740741	Regulation of ventricular cardiac muscle cell membrane repolarization	http://amigo.geneontology.org/amigo/term/GO:0060307	ANK2
0.117744822342569	1	10	28.6240740740741	Vascular wound healing	http://amigo.geneontology.org/amigo/term/GO:0061042	GATA2
0.117744822342569	1	10	28.6240740740741	Establishment of protein localization to mitochondrial membrane	http://amigo.geneontology.org/amigo/term/GO:0090151	MAIP1
0.117744822342569	1	10	28.6240740740741	Regulation of renal system process	http://amigo.geneontology.org/amigo/term/GO:0098801	F2R
0.117744822342569	1	10	28.6240740740741	Positive regulation of hemostasis	http://amigo.geneontology.org/amigo/term/GO:1900048	F2R
0.117744822342569	1	10	28.6240740740741	Mitochondrial DNA replication	http://amigo.geneontology.org/amigo/term/GO:0006264	DNAJA3
0.117744822342569	2	82	6.98148148148148	Regulation of response to wounding	http://amigo.geneontology.org/amigo/term/GO:1903034	F2R AJAP1
0.117744822342569	1	10	28.6240740740741	Regulation of cardiac conduction	http://amigo.geneontology.org/amigo/term/GO:1903779	ANK2
0.117744822342569	1	10	28.6240740740741	Regulation of protein localization to endosome	http://amigo.geneontology.org/amigo/term/GO:1905666	ZDHHC1
0.117744822342569	1	10	28.6240740740741	Positive regulation of actin cytoskeleton reorganization	http://amigo.geneontology.org/amigo/term/GO:2000251	BAIAP2L1
0.117744822342569	1	10	28.6240740740741	Positive regulation of endothelial cell apoptotic process	http://amigo.geneontology.org/amigo/term/GO:2000353	ITGA4
0.118090013512857	4	353	3.24352114153814	Embryonic morphogenesis	http://amigo.geneontology.org/amigo/term/GO:0048598	ITGA4 GATA2 HOXA6 C2orf49
0.118378185901578	5	521	2.74703206085164	G protein-coupled receptor signaling pathway	http://amigo.geneontology.org/amigo/term/GO:0007186	ADGRB3 ECEL1 ADGRA1 F2R IQGAP2
0.118378185901578	2	84	6.8152557319224	Cytokinesis	http://amigo.geneontology.org/amigo/term/GO:0000910	CDC6 SEMA4B
0.120322400923305	4	356	3.21618809821057	Supramolecular fiber organization	http://amigo.geneontology.org/amigo/term/GO:0097435	SSH1 IQGAP2 BAIAP2L1 TPPP3
0.120449673654565	3	207	4.1484165324745	Regulation of mitotic cell cycle	http://amigo.geneontology.org/amigo/term/GO:0007346	CDC6 TAOK3 MAD1L1
0.120812239069373	7	901	2.22384593250298	Cell death	http://amigo.geneontology.org/amigo/term/GO:0008219	PRNP ITGA4 DNAJA3 SUDS3 GATA2 CSRNP3 CD38
0.120812239069373	1	11	26.0218855218855	Regulation of release of sequestered calcium ion into cytosol by sarcoplasmic reticulum	http://amigo.geneontology.org/amigo/term/GO:0010880	ANK2
0.120812239069373	1	11	26.0218855218855	Release of sequestered calcium ion into cytosol by sarcoplasmic reticulum	http://amigo.geneontology.org/amigo/term/GO:0014808	ANK2
0.120812239069373	2	86	6.65676141257537	Histone acetylation	http://amigo.geneontology.org/amigo/term/GO:0016573	GATA2 NCOA3
0.120812239069373	2	86	6.65676141257537	Internal peptidyl-lysine acetylation	http://amigo.geneontology.org/amigo/term/GO:0018393	GATA2 NCOA3
0.120812239069373	1	11	26.0218855218855	Positive regulation of phosphoprotein phosphatase activity	http://amigo.geneontology.org/amigo/term/GO:0032516	MAGI2
0.120812239069373	3	212	4.05057651991614	T cell activation	http://amigo.geneontology.org/amigo/term/GO:0042110	PRNP DNAJA3 MAD1L1
0.120812239069373	1	11	26.0218855218855	Regulation of megakaryocyte differentiation	http://amigo.geneontology.org/amigo/term/GO:0045652	GATA2
0.120812239069373	1	11	26.0218855218855	Regulation of defense response to virus by host	http://amigo.geneontology.org/amigo/term/GO:0050691	ZDHHC1
0.120812239069373	1	11	26.0218855218855	Positive regulation of coagulation	http://amigo.geneontology.org/amigo/term/GO:0050820	F2R
0.120812239069373	1	11	26.0218855218855	Zinc ion transmembrane transport	http://amigo.geneontology.org/amigo/term/GO:0071577	TRPM2
0.120812239069373	1	11	26.0218855218855	Atrial cardiac muscle cell action potential	http://amigo.geneontology.org/amigo/term/GO:0086014	ANK2
0.120812239069373	1	11	26.0218855218855	Atrial cardiac muscle cell to AV node cell signaling	http://amigo.geneontology.org/amigo/term/GO:0086026	ANK2
0.120812239069373	1	11	26.0218855218855	Atrial cardiac muscle cell to AV node cell communication	http://amigo.geneontology.org/amigo/term/GO:0086066	ANK2
0.120812239069373	1	11	26.0218855218855	GABAergic neuron differentiation	http://amigo.geneontology.org/amigo/term/GO:0097154	GATA2
0.120812239069373	2	86	6.65676141257537	Import into cell	http://amigo.geneontology.org/amigo/term/GO:0098657	PRNP TRPM2
0.120812239069373	1	11	26.0218855218855	Regulation of cardiac muscle cell membrane repolarization	http://amigo.geneontology.org/amigo/term/GO:0099623	ANK2
0.120812239069373	1	11	26.0218855218855	Vascular endothelial cell proliferation	http://amigo.geneontology.org/amigo/term/GO:0101023	ITGA4
0.120812239069373	1	11	26.0218855218855	Regulation of blood vessel endothelial cell proliferation involved in sprouting angiogenesis	http://amigo.geneontology.org/amigo/term/GO:1903587	GATA2
0.120812239069373	1	11	26.0218855218855	Regulation of anion transmembrane transport	http://amigo.geneontology.org/amigo/term/GO:1903959	PRNP
0.120812239069373	1	11	26.0218855218855	Regulation of vascular endothelial cell proliferation	http://amigo.geneontology.org/amigo/term/GO:1905562	ITGA4
0.120812239069373	4	362	3.16288111315736	Cell morphogenesis involved in differentiation	http://amigo.geneontology.org/amigo/term/GO:0000904	ITGA4 UNC5D ADGRB3 KIF5C
0.120812239069373	2	86	6.65676141257537	Internal protein amino acid acetylation	http://amigo.geneontology.org/amigo/term/GO:0006475	GATA2 NCOA3
0.121439141282054	11	1757	1.79205927612302	Regulation of response to stimulus	http://amigo.geneontology.org/amigo/term/GO:0048583	PRNP TSPEAR TAOK3 GATA2 CD38 CAMTA1 F2R MAGI2 BAIAP2L1 AJAP1 ZDHHC1
0.122838283226818	2	89	6.43237619642114	Regulation of cell division	http://amigo.geneontology.org/amigo/term/GO:0051302	CDC6 SEMA4B
0.123718079956428	4	367	3.11979008981734	Actin cytoskeleton organization	http://amigo.geneontology.org/amigo/term/GO:0030036	TRPM2 SSH1 IQGAP2 BAIAP2L1
0.124757236288208	2	90	6.36090534979424	Positive regulation of epithelial cell proliferation	http://amigo.geneontology.org/amigo/term/GO:0050679	ITGA4 GATA2
0.125309875343677	1	12	23.8533950617284	Positive regulation of collagen metabolic process	http://amigo.geneontology.org/amigo/term/GO:0010714	F2R
0.125309875343677	2	92	6.22262479871175	Peptidyl-lysine acetylation	http://amigo.geneontology.org/amigo/term/GO:0018394	GATA2 NCOA3
0.125309875343677	1	12	23.8533950617284	Positive regulation of receptor internalization	http://amigo.geneontology.org/amigo/term/GO:0002092	MAGI2
0.125309875343677	1	12	23.8533950617284	Negative regulation of interferon-gamma production	http://amigo.geneontology.org/amigo/term/GO:0032689	PRNP
0.125309875343677	1	12	23.8533950617284	Regulation of collagen biosynthetic process	http://amigo.geneontology.org/amigo/term/GO:0032965	F2R
0.125309875343677	1	12	23.8533950617284	Positive regulation of collagen biosynthetic process	http://amigo.geneontology.org/amigo/term/GO:0032967	F2R
0.125309875343677	1	12	23.8533950617284	Tooth mineralization	http://amigo.geneontology.org/amigo/term/GO:0034505	TSPEAR
0.125309875343677	1	12	23.8533950617284	Dendritic cell migration	http://amigo.geneontology.org/amigo/term/GO:0036336	TRPM2
0.125309875343677	4	371	3.08615353898373	Leukocyte activation	http://amigo.geneontology.org/amigo/term/GO:0045321	PRNP DNAJA3 CD38 MAD1L1
0.125309875343677	1	12	23.8533950617284	Regulation of activated T cell proliferation	http://amigo.geneontology.org/amigo/term/GO:0046006	PRNP
0.125309875343677	1	12	23.8533950617284	Regulation of systemic arterial blood pressure by renin-angiotensin	http://amigo.geneontology.org/amigo/term/GO:0003081	F2R
0.125309875343677	1	12	23.8533950617284	Angiogenesis involved in wound healing	http://amigo.geneontology.org/amigo/term/GO:0060055	GATA2
0.125309875343677	1	12	23.8533950617284	Ventricular cardiac muscle cell membrane repolarization	http://amigo.geneontology.org/amigo/term/GO:0099625	ANK2
0.125309875343677	1	12	23.8533950617284	Negative regulation of amyloid precursor protein catabolic process	http://amigo.geneontology.org/amigo/term/GO:1902992	PRNP
0.125309875343677	1	12	23.8533950617284	Release of sequestered calcium ion into cytosol by endoplasmic reticulum	http://amigo.geneontology.org/amigo/term/GO:1903514	ANK2
0.125309875343677	1	12	23.8533950617284	Negative regulation of neural precursor cell proliferation	http://amigo.geneontology.org/amigo/term/GO:2000178	GATA2
0.127562116511817	3	221	3.88562091503268	Response to wounding	http://amigo.geneontology.org/amigo/term/GO:0009611	GATA2 F2R AJAP1
0.131597198631647	3	225	3.81654320987654	Mitochondrion organization	http://amigo.geneontology.org/amigo/term/GO:0007005	DNAJA3 DNAJC11 MAIP1
0.131597198631647	3	225	3.81654320987654	Actin filament organization	http://amigo.geneontology.org/amigo/term/GO:0007015	SSH1 IQGAP2 BAIAP2L1
0.131597198631647	2	95	6.02612085769981	Notch signaling pathway	http://amigo.geneontology.org/amigo/term/GO:0007219	TSPEAR GATA2
0.131597198631647	5	557	2.56948600305871	Animal organ morphogenesis	http://amigo.geneontology.org/amigo/term/GO:0009887	ANKRD11 TSPEAR GATA2 HOXA6 AJAP1
0.131597198631647	1	13	22.0185185185185	Interleukin-17 production	http://amigo.geneontology.org/amigo/term/GO:0032620	PRNP
0.131597198631647	1	13	22.0185185185185	Regulation of interleukin-17 production	http://amigo.geneontology.org/amigo/term/GO:0032660	PRNP
0.131597198631647	1	13	22.0185185185185	Response to ATP	http://amigo.geneontology.org/amigo/term/GO:0033198	SSH1
0.131597198631647	3	225	3.81654320987654	Cell cycle phase transition	http://amigo.geneontology.org/amigo/term/GO:0044770	CDC6 TAOK3 MAD1L1
0.131597198631647	1	13	22.0185185185185	Mitotic G2/M transition checkpoint	http://amigo.geneontology.org/amigo/term/GO:0044818	TAOK3
0.131597198631647	1	13	22.0185185185185	Leukocyte tethering or rolling	http://amigo.geneontology.org/amigo/term/GO:0050901	ITGA4
0.131597198631647	1	13	22.0185185185185	Sarcoplasmic reticulum calcium ion transport	http://amigo.geneontology.org/amigo/term/GO:0070296	ANK2
0.131597198631647	1	13	22.0185185185185	Cellular response to estradiol stimulus	http://amigo.geneontology.org/amigo/term/GO:0071392	NCOA3
0.1327119728369	2	97	5.90187094310806	Regulation of synapse structure or activity	http://amigo.geneontology.org/amigo/term/GO:0050803	PRNP ADGRB3
0.1327119728369	2	97	5.90187094310806	Regulation of synapse organization	http://amigo.geneontology.org/amigo/term/GO:0050807	PRNP ADGRB3
0.1327119728369	2	97	5.90187094310806	Establishment of protein localization to membrane	http://amigo.geneontology.org/amigo/term/GO:0090150	PRNP MAIP1
0.137497619977738	1	14	20.4457671957672	Myoblast fusion	http://amigo.geneontology.org/amigo/term/GO:0007520	ADGRB3
0.137497619977738	4	392	2.9208238851096	Positive regulation of phosphorus metabolic process	http://amigo.geneontology.org/amigo/term/GO:0010562	PRNP TAOK3 CAMTA1 MAGI2
0.137497619977738	1	14	20.4457671957672	Regulation of collagen metabolic process	http://amigo.geneontology.org/amigo/term/GO:0010712	F2R
0.137497619977738	1	14	20.4457671957672	Regulation of endocrine process	http://amigo.geneontology.org/amigo/term/GO:0044060	F2R
0.137497619977738	4	392	2.9208238851096	Positive regulation of phosphate metabolic process	http://amigo.geneontology.org/amigo/term/GO:0045937	PRNP TAOK3 CAMTA1 MAGI2
0.137497619977738	1	14	20.4457671957672	Positive regulation of calcium-mediated signaling	http://amigo.geneontology.org/amigo/term/GO:0050850	CAMTA1
0.137497619977738	1	14	20.4457671957672	Regulation of membrane repolarization	http://amigo.geneontology.org/amigo/term/GO:0060306	ANK2
0.137497619977738	3	233	3.68550309966619	Cellular response to organic cyclic compound	http://amigo.geneontology.org/amigo/term/GO:0071407	TRPM2 SSH1 NCOA3
0.137497619977738	1	14	20.4457671957672	Regulation of cardiac muscle cell action potential	http://amigo.geneontology.org/amigo/term/GO:0098901	ANK2
0.137497619977738	1	14	20.4457671957672	Positive regulation of epithelial cell apoptotic process	http://amigo.geneontology.org/amigo/term/GO:1904037	ITGA4
0.13823127756262	5	570	2.51088369070825	Negative regulation of transcription, DNA-templated	http://amigo.geneontology.org/amigo/term/GO:0045892	DNAJA3 SUDS3 GATA2 CD38 RIOX1
0.138878267093294	5	572	2.50210437710438	Positive regulation of catalytic activity	http://amigo.geneontology.org/amigo/term/GO:0043085	PRNP ADGRB3 TAOK3 F2R MAGI2
0.138878267093294	3	235	3.65413711583924	Multicellular organismal homeostasis	http://amigo.geneontology.org/amigo/term/GO:0048871	TRPM2 GATA2 F2R
0.138878267093294	5	572	2.50210437710438	Negative regulation of RNA biosynthetic process	http://amigo.geneontology.org/amigo/term/GO:1902679	DNAJA3 SUDS3 GATA2 CD38 RIOX1
0.138878267093294	5	572	2.50210437710438	Negative regulation of nucleic acid-templated transcription	http://amigo.geneontology.org/amigo/term/GO:1903507	DNAJA3 SUDS3 GATA2 CD38 RIOX1
0.14025531544285	2	102	5.61256354393609	Response to metal ion	http://amigo.geneontology.org/amigo/term/GO:0010038	PRNP TRPM2
0.140690251988329	1	15	19.0827160493827	Motor neuron axon guidance	http://amigo.geneontology.org/amigo/term/GO:0008045	KIF5C
0.140690251988329	1	15	19.0827160493827	Maternal placenta development	http://amigo.geneontology.org/amigo/term/GO:0001893	TPPP3
0.140690251988329	1	15	19.0827160493827	Cell differentiation in hindbrain	http://amigo.geneontology.org/amigo/term/GO:0021533	GATA2
0.140690251988329	11	1835	1.71588454939954	Cell differentiation	http://amigo.geneontology.org/amigo/term/GO:0030154	TRPM2 ITGA4 DNAJA3 UNC5D ADGRB3 GATA2 SSBP3 NCOA3 RIOX1 KIF5C AJAP1
0.140690251988329	2	103	5.55807263574254	Regulation of chromosome organization	http://amigo.geneontology.org/amigo/term/GO:0033044	CDC6 MAD1L1
0.140690251988329	1	15	19.0827160493827	Embryonic hemopoiesis	http://amigo.geneontology.org/amigo/term/GO:0035162	GATA2
0.140690251988329	3	239	3.592980009298	Regulation of GTPase activity	http://amigo.geneontology.org/amigo/term/GO:0043087	ADGRB3 F2R IQGAP2
0.140690251988329	1	15	19.0827160493827	Positive regulation of epidermal cell differentiation	http://amigo.geneontology.org/amigo/term/GO:0045606	NCOA3
0.140690251988329	1	15	19.0827160493827	Positive regulation of epidermis development	http://amigo.geneontology.org/amigo/term/GO:0045684	NCOA3
0.140690251988329	2	104	5.50462962962963	Negative regulation of mitotic cell cycle	http://amigo.geneontology.org/amigo/term/GO:0045930	TAOK3 MAD1L1
0.140690251988329	1	15	19.0827160493827	Activated T cell proliferation	http://amigo.geneontology.org/amigo/term/GO:0050798	PRNP
0.140690251988329	1	15	19.0827160493827	Regulation of T cell receptor signaling pathway	http://amigo.geneontology.org/amigo/term/GO:0050856	PRNP
0.140690251988329	1	15	19.0827160493827	Positive regulation of protein targeting to membrane	http://amigo.geneontology.org/amigo/term/GO:0090314	PRNP
0.140690251988329	1	15	19.0827160493827	Cardiac muscle cell membrane repolarization	http://amigo.geneontology.org/amigo/term/GO:0099622	ANK2
0.140690251988329	2	104	5.50462962962963	Protein acetylation	http://amigo.geneontology.org/amigo/term/GO:0006473	GATA2 NCOA3
0.142812653058423	2	105	5.45220458553792	Sister chromatid segregation	http://amigo.geneontology.org/amigo/term/GO:0000819	CDC6 MAD1L1
0.143511525888822	7	977	2.05085484665833	Tissue development	http://amigo.geneontology.org/amigo/term/GO:0009888	TSPEAR ITGA4 DLG3 SSBP3 NCOA3 TPPP3 AJAP1
0.144815977556678	8	1189	1.92592592592593	Negative regulation of cellular metabolic process	http://amigo.geneontology.org/amigo/term/GO:0031324	PRNP DNAJA3 SUDS3 GATA2 CSRNP3 CD38 DLG3 RIOX1
0.145577037534412	1	16	17.8900462962963	Mitochondrial calcium ion transmembrane transport	http://amigo.geneontology.org/amigo/term/GO:0006851	MAIP1
0.145577037534412	1	16	17.8900462962963	Blood vessel endothelial cell proliferation involved in sprouting angiogenesis	http://amigo.geneontology.org/amigo/term/GO:0002043	GATA2
0.145577037534412	1	16	17.8900462962963	Collagen biosynthetic process	http://amigo.geneontology.org/amigo/term/GO:0032964	F2R
0.145577037534412	4	407	2.81317681317681	Chordate embryonic development	http://amigo.geneontology.org/amigo/term/GO:0043009	TANC2 GATA2 HOXA6 SSBP3
0.145577037534412	1	16	17.8900462962963	Negative regulation of JNK cascade	http://amigo.geneontology.org/amigo/term/GO:0046329	TAOK3
0.145577037534412	1	16	17.8900462962963	Positive regulation of release of sequestered calcium ion into cytosol	http://amigo.geneontology.org/amigo/term/GO:0051281	F2R
0.145577037534412	1	16	17.8900462962963	Histone lysine demethylation	http://amigo.geneontology.org/amigo/term/GO:0070076	RIOX1
0.145577037534412	1	16	17.8900462962963	Atrial septum development	http://amigo.geneontology.org/amigo/term/GO:0003283	ANK2
0.145577037534412	2	107	5.3502942194531	Anatomical structure maturation	http://amigo.geneontology.org/amigo/term/GO:0071695	ADGRB3 GATA2
0.145577037534412	1	16	17.8900462962963	Cell-cell signaling involved in cardiac conduction	http://amigo.geneontology.org/amigo/term/GO:0086019	ANK2
0.145577037534412	2	107	5.3502942194531	Regulation of blood circulation	http://amigo.geneontology.org/amigo/term/GO:1903522	ANK2 F2R
0.145920255610775	2	108	5.30075445816187	Activation of immune response	http://amigo.geneontology.org/amigo/term/GO:0002253	PRNP CD38
0.14714101443153	2	109	5.25212368331634	Axon guidance	http://amigo.geneontology.org/amigo/term/GO:0007411	UNC5D KIF5C
0.14714101443153	4	412	2.77903631787127	Embryo development ending in birth or egg hatching	http://amigo.geneontology.org/amigo/term/GO:0009792	TANC2 GATA2 HOXA6 SSBP3
0.14714101443153	2	109	5.25212368331634	Negative regulation of cell cycle phase transition	http://amigo.geneontology.org/amigo/term/GO:1901988	TAOK3 MAD1L1
0.14714101443153	2	109	5.25212368331634	Positive regulation of supramolecular fiber organization	http://amigo.geneontology.org/amigo/term/GO:1902905	IQGAP2 BAIAP2L1
0.149305484468856	1	17	16.8376906318083	Zinc ion transport	http://amigo.geneontology.org/amigo/term/GO:0006829	TRPM2
0.149305484468856	1	17	16.8376906318083	Inner mitochondrial membrane organization	http://amigo.geneontology.org/amigo/term/GO:0007007	DNAJC11
0.149305484468856	1	17	16.8376906318083	Positive regulation of phosphatase activity	http://amigo.geneontology.org/amigo/term/GO:0010922	MAGI2
0.149305484468856	1	17	16.8376906318083	Protein localization to endosome	http://amigo.geneontology.org/amigo/term/GO:0036010	ZDHHC1
0.149305484468856	1	17	16.8376906318083	Positive regulation of erythrocyte differentiation	http://amigo.geneontology.org/amigo/term/GO:0045648	GATA2
0.149305484468856	11	1877	1.67748969000967	Cellular developmental process	http://amigo.geneontology.org/amigo/term/GO:0048869	TRPM2 ITGA4 DNAJA3 UNC5D ADGRB3 GATA2 SSBP3 NCOA3 RIOX1 KIF5C AJAP1
0.149305484468856	1	17	16.8376906318083	Mitochondrial calcium ion homeostasis	http://amigo.geneontology.org/amigo/term/GO:0051560	MAIP1
0.149305484468856	1	17	16.8376906318083	Regulation of cardiac muscle cell contraction	http://amigo.geneontology.org/amigo/term/GO:0086004	ANK2
0.149305484468856	1	17	16.8376906318083	Ventricular cardiac muscle cell action potential	http://amigo.geneontology.org/amigo/term/GO:0086005	ANK2
0.149305484468856	1	17	16.8376906318083	Positive regulation of cell migration involved in sprouting angiogenesis	http://amigo.geneontology.org/amigo/term/GO:0090050	GATA2
0.149305484468856	1	17	16.8376906318083	Regulation of protein targeting to membrane	http://amigo.geneontology.org/amigo/term/GO:0090313	PRNP
0.149305484468856	1	17	16.8376906318083	Negative regulation of endothelial cell apoptotic process	http://amigo.geneontology.org/amigo/term/GO:2000352	GATA2
0.149895501344425	2	112	5.1114417989418	Cell-matrix adhesion	http://amigo.geneontology.org/amigo/term/GO:0007160	ITGA4 AJAP1
0.149895501344425	2	112	5.1114417989418	Learning or memory	http://amigo.geneontology.org/amigo/term/GO:0007611	PRNP ADGRB3
0.149895501344425	2	112	5.1114417989418	Neuron projection guidance	http://amigo.geneontology.org/amigo/term/GO:0097485	UNC5D KIF5C
0.150510045726267	4	420	2.72610229276896	Negative regulation of programmed cell death	http://amigo.geneontology.org/amigo/term/GO:0043069	PRNP DNAJA3 GATA2 CD38
0.153117733928661	7	1007	1.98975688697635	Movement of cell or subcellular component	http://amigo.geneontology.org/amigo/term/GO:0006928	ANK2 TRPM2 ITGA4 UNC5D GATA2 F2R KIF5C
0.153344379682488	3	257	3.34133160397752	Negative regulation of phosphorus metabolic process	http://amigo.geneontology.org/amigo/term/GO:0010563	PRNP CSRNP3 DLG3
0.153344379682488	1	18	15.9022633744856	Histone demethylation	http://amigo.geneontology.org/amigo/term/GO:0016577	RIOX1
0.153344379682488	1	18	15.9022633744856	Polarized epithelial cell differentiation	http://amigo.geneontology.org/amigo/term/GO:0030859	AJAP1
0.153344379682488	1	18	15.9022633744856	Response to estradiol	http://amigo.geneontology.org/amigo/term/GO:0032355	NCOA3
0.153344379682488	1	18	15.9022633744856	T cell homeostasis	http://amigo.geneontology.org/amigo/term/GO:0043029	DNAJA3
0.153344379682488	1	18	15.9022633744856	Positive regulation of JUN kinase activity	http://amigo.geneontology.org/amigo/term/GO:0043507	TAOK3
0.153344379682488	3	257	3.34133160397752	Negative regulation of phosphate metabolic process	http://amigo.geneontology.org/amigo/term/GO:0045936	PRNP CSRNP3 DLG3
0.153344379682488	1	18	15.9022633744856	Regulation of calcium ion import	http://amigo.geneontology.org/amigo/term/GO:0090279	PRNP
0.153344379682488	1	18	15.9022633744856	Regulation of amyloid-beta formation	http://amigo.geneontology.org/amigo/term/GO:1902003	PRNP
0.153344379682488	1	18	15.9022633744856	Regulation of actin filament-based movement	http://amigo.geneontology.org/amigo/term/GO:1903115	ANK2
0.153391881681644	4	426	2.68770648582855	Protein localization to organelle	http://amigo.geneontology.org/amigo/term/GO:0033365	ANK2 KDELR3 MAIP1 ZDHHC1
0.158296873942203	1	19	15.0653021442495	Retrograde vesicle-mediated transport, Golgi to endoplasmic reticulum	http://amigo.geneontology.org/amigo/term/GO:0006890	KDELR3
0.158296873942203	1	19	15.0653021442495	Protein palmitoylation	http://amigo.geneontology.org/amigo/term/GO:0018345	ZDHHC1
0.158296873942203	1	19	15.0653021442495	Negative regulation of cell-matrix adhesion	http://amigo.geneontology.org/amigo/term/GO:0001953	AJAP1
0.158296873942203	1	19	15.0653021442495	Regulation of systemic arterial blood pressure by hormone	http://amigo.geneontology.org/amigo/term/GO:0001990	F2R
0.158296873942203	1	19	15.0653021442495	Heterotypic cell-cell adhesion	http://amigo.geneontology.org/amigo/term/GO:0034113	ITGA4
0.158296873942203	1	19	15.0653021442495	Protein insertion into membrane	http://amigo.geneontology.org/amigo/term/GO:0051205	MAIP1
0.158296873942203	1	19	15.0653021442495	Regulation of filopodium assembly	http://amigo.geneontology.org/amigo/term/GO:0051489	TRPM2
0.158296873942203	2	118	4.85153797865662	Positive regulation of cytoskeleton organization	http://amigo.geneontology.org/amigo/term/GO:0051495	IQGAP2 BAIAP2L1
0.158296873942203	3	263	3.26510350654837	Regulation of plasma membrane bounded cell projection organization	http://amigo.geneontology.org/amigo/term/GO:0120035	PRNP TRPM2 ADGRB3
0.158296873942203	3	262	3.2775657336726	Negative regulation of intracellular signal transduction	http://amigo.geneontology.org/amigo/term/GO:1902532	PRNP TAOK3 MAGI2
0.159388494599176	5	621	2.30467585137472	Cellular response to endogenous stimulus	http://amigo.geneontology.org/amigo/term/GO:0071495	PRNP TRPM2 ITGA4 SSH1 BAIAP2L1
0.159906307508796	3	265	3.24046121593291	Regulation of cell projection organization	http://amigo.geneontology.org/amigo/term/GO:0031344	PRNP TRPM2 ADGRB3
0.160257723931905	5	623	2.29727721300755	Positive regulation of cellular protein metabolic process	http://amigo.geneontology.org/amigo/term/GO:0032270	PRNP TAOK3 CAMTA1 F2R MAGI2
0.160257723931905	5	623	2.29727721300755	Negative regulation of RNA metabolic process	http://amigo.geneontology.org/amigo/term/GO:0051253	DNAJA3 SUDS3 GATA2 CD38 RIOX1
0.160503011568979	2	120	4.77067901234568	Positive regulation of lymphocyte activation	http://amigo.geneontology.org/amigo/term/GO:0051251	DNAJA3 CD38
0.161268356999259	1	20	14.312037037037	Protein demethylation	http://amigo.geneontology.org/amigo/term/GO:0006482	RIOX1
0.161268356999259	1	20	14.312037037037	Embryo implantation	http://amigo.geneontology.org/amigo/term/GO:0007566	TPPP3
0.161268356999259	1	20	14.312037037037	Protein dealkylation	http://amigo.geneontology.org/amigo/term/GO:0008214	RIOX1
0.161268356999259	2	121	4.73125191307009	Tissue homeostasis	http://amigo.geneontology.org/amigo/term/GO:0001894	GATA2 F2R
0.161268356999259	1	20	14.312037037037	Macrophage differentiation	http://amigo.geneontology.org/amigo/term/GO:0030225	GATA2
0.161268356999259	1	20	14.312037037037	Positive regulation of cytokinesis	http://amigo.geneontology.org/amigo/term/GO:0032467	CDC6
0.161268356999259	1	20	14.312037037037	Regulation of keratinocyte differentiation	http://amigo.geneontology.org/amigo/term/GO:0045616	NCOA3
0.161268356999259	1	20	14.312037037037	Negative regulation of Notch signaling pathway	http://amigo.geneontology.org/amigo/term/GO:0045746	GATA2
0.161268356999259	1	20	14.312037037037	Leukocyte adhesion to vascular endothelial cell	http://amigo.geneontology.org/amigo/term/GO:0061756	ITGA4
0.161268356999259	1	20	14.312037037037	Regulation of heart rate by cardiac conduction	http://amigo.geneontology.org/amigo/term/GO:0086091	ANK2
0.161268356999259	1	20	14.312037037037	Regulation of action potential	http://amigo.geneontology.org/amigo/term/GO:0098900	ANK2
0.161268356999259	1	20	14.312037037037	Regulation of amyloid precursor protein catabolic process	http://amigo.geneontology.org/amigo/term/GO:1902991	PRNP
0.161349748371185	2	122	4.69247115968427	Potassium ion transmembrane transport	http://amigo.geneontology.org/amigo/term/GO:0071805	PRNP KCNA3
0.163366762210561	2	123	4.65432098765432	Anterior/posterior pattern specification	http://amigo.geneontology.org/amigo/term/GO:0009952	HOXA6 SSBP3
0.164037832832043	1	21	13.6305114638448	Syncytium formation	http://amigo.geneontology.org/amigo/term/GO:0006949	ADGRB3
0.164037832832043	1	21	13.6305114638448	Positive regulation of calcium ion transport into cytosol	http://amigo.geneontology.org/amigo/term/GO:0010524	F2R
0.164037832832043	1	21	13.6305114638448	Negative regulation of G2/M transition of mitotic cell cycle	http://amigo.geneontology.org/amigo/term/GO:0010972	TAOK3
0.164037832832043	1	21	13.6305114638448	Peptidyl-cysteine modification	http://amigo.geneontology.org/amigo/term/GO:0018198	ZDHHC1
0.164037832832043	1	21	13.6305114638448	Granulocyte differentiation	http://amigo.geneontology.org/amigo/term/GO:0030851	GATA2
0.164037832832043	4	447	2.5614383958903	Positive regulation of protein modification process	http://amigo.geneontology.org/amigo/term/GO:0031401	PRNP TAOK3 CAMTA1 MAGI2
0.164037832832043	1	21	13.6305114638448	Amyloid-beta formation	http://amigo.geneontology.org/amigo/term/GO:0034205	PRNP
0.164037832832043	1	21	13.6305114638448	Arp2/3 complex-mediated actin nucleation	http://amigo.geneontology.org/amigo/term/GO:0034314	IQGAP2
0.164037832832043	1	21	13.6305114638448	Receptor clustering	http://amigo.geneontology.org/amigo/term/GO:0043113	ITGA4
0.164037832832043	1	21	13.6305114638448	Establishment or maintenance of epithelial cell apical/basal polarity	http://amigo.geneontology.org/amigo/term/GO:0045197	DLG3
0.164037832832043	1	21	13.6305114638448	Negative regulation of myeloid leukocyte differentiation	http://amigo.geneontology.org/amigo/term/GO:0002762	GATA2
0.164037832832043	1	21	13.6305114638448	Regulation of antigen receptor-mediated signaling pathway	http://amigo.geneontology.org/amigo/term/GO:0050854	PRNP
0.164037832832043	1	21	13.6305114638448	Membrane repolarization	http://amigo.geneontology.org/amigo/term/GO:0086009	ANK2
0.164037832832043	1	21	13.6305114638448	Cell-cell fusion	http://amigo.geneontology.org/amigo/term/GO:0140253	ADGRB3
0.164037832832043	1	21	13.6305114638448	Syncytium formation by plasma membrane fusion	http://amigo.geneontology.org/amigo/term/GO:0000768	ADGRB3
0.16594362995693	3	276	3.11131239935588	Cell morphogenesis involved in neuron differentiation	http://amigo.geneontology.org/amigo/term/GO:0048667	UNC5D ADGRB3 KIF5C
0.168044514995453	1	22	13.0109427609428	Cell fate determination	http://amigo.geneontology.org/amigo/term/GO:0001709	GATA2
0.168044514995453	1	22	13.0109427609428	Positive regulation of interleukin-8 production	http://amigo.geneontology.org/amigo/term/GO:0032757	F2R
0.168044514995453	1	22	13.0109427609428	Endodermal cell differentiation	http://amigo.geneontology.org/amigo/term/GO:0035987	ITGA4
0.168044514995453	3	279	3.07785742731979	Leukocyte differentiation	http://amigo.geneontology.org/amigo/term/GO:0002521	TRPM2 DNAJA3 GATA2
0.168044514995453	1	22	13.0109427609428	Amyloid-beta metabolic process	http://amigo.geneontology.org/amigo/term/GO:0050435	PRNP
0.168044514995453	1	22	13.0109427609428	Respiratory system process	http://amigo.geneontology.org/amigo/term/GO:0003016	ECEL1
0.168044514995453	1	22	13.0109427609428	Face morphogenesis	http://amigo.geneontology.org/amigo/term/GO:0060325	ANKRD11
0.168044514995453	4	455	2.51640211640212	Negative regulation of cell death	http://amigo.geneontology.org/amigo/term/GO:0060548	PRNP DNAJA3 GATA2 CD38
0.168044514995453	1	22	13.0109427609428	Cell communication involved in cardiac conduction	http://amigo.geneontology.org/amigo/term/GO:0086065	ANK2
0.168044514995453	1	22	13.0109427609428	Dendritic cell differentiation	http://amigo.geneontology.org/amigo/term/GO:0097028	TRPM2
0.168044514995453	1	22	13.0109427609428	Negative regulation of cell cycle G2/M phase transition	http://amigo.geneontology.org/amigo/term/GO:1902750	TAOK3
0.168677752615685	2	129	4.43784094171691	Negative regulation of cell cycle process	http://amigo.geneontology.org/amigo/term/GO:0010948	TAOK3 MAD1L1
0.168677752615685	2	129	4.43784094171691	Developmental maturation	http://amigo.geneontology.org/amigo/term/GO:0021700	ADGRB3 GATA2
0.168967597240625	3	281	3.05595096876236	Chemotaxis	http://amigo.geneontology.org/amigo/term/GO:0006935	TRPM2 UNC5D KIF5C
0.170071724075788	4	458	2.49991913310691	Regulation of cell cycle	http://amigo.geneontology.org/amigo/term/GO:0051726	CDC6 TAOK3 SEMA4B MAD1L1
0.171007710774128	1	23	12.4452495974235	Negative regulation of stress-activated MAPK cascade	http://amigo.geneontology.org/amigo/term/GO:0032873	TAOK3
0.171007710774128	4	461	2.48365067887844	Cellular protein-containing complex assembly	http://amigo.geneontology.org/amigo/term/GO:0034622	SSH1 IQGAP2 BAIAP2L1 TPPP3
0.171007710774128	3	284	3.02366979655712	Taxis	http://amigo.geneontology.org/amigo/term/GO:0042330	TRPM2 UNC5D KIF5C
0.171007710774128	1	23	12.4452495974235	Mitotic DNA damage checkpoint signaling	http://amigo.geneontology.org/amigo/term/GO:0044773	TAOK3
0.171007710774128	1	23	12.4452495974235	Positive regulation of Ras protein signal transduction	http://amigo.geneontology.org/amigo/term/GO:0046579	F2R
0.171007710774128	1	23	12.4452495974235	Filopodium assembly	http://amigo.geneontology.org/amigo/term/GO:0046847	TRPM2
0.171007710774128	1	23	12.4452495974235	Positive regulation of receptor-mediated endocytosis	http://amigo.geneontology.org/amigo/term/GO:0048260	MAGI2
0.171007710774128	1	23	12.4452495974235	Regulation of systemic arterial blood pressure mediated by a chemical signal	http://amigo.geneontology.org/amigo/term/GO:0003044	F2R
0.171007710774128	1	23	12.4452495974235	Negative regulation of stress-activated protein kinase signaling cascade	http://amigo.geneontology.org/amigo/term/GO:0070303	TAOK3
0.171007710774128	1	23	12.4452495974235	Positive regulation of neuron death	http://amigo.geneontology.org/amigo/term/GO:1901216	PRNP
0.171007710774128	1	23	12.4452495974235	Negative regulation of epithelial cell apoptotic process	http://amigo.geneontology.org/amigo/term/GO:1904036	GATA2
0.17113119132641	2	132	4.33698092031425	Regulation of angiogenesis	http://amigo.geneontology.org/amigo/term/GO:0045765	ADGRB3 GATA2
0.17113119132641	2	132	4.33698092031425	Positive regulation of leukocyte activation	http://amigo.geneontology.org/amigo/term/GO:0002696	DNAJA3 CD38
0.172793429770003	2	133	4.30437204121415	Cognition	http://amigo.geneontology.org/amigo/term/GO:0050890	PRNP ADGRB3
0.172793429770003	2	133	4.30437204121415	Leukocyte migration	http://amigo.geneontology.org/amigo/term/GO:0050900	TRPM2 ITGA4
0.17354791750875	1	24	11.9266975308642	Regulation of neuron migration	http://amigo.geneontology.org/amigo/term/GO:2001222	UNC5D
0.17354791750875	1	24	11.9266975308642	Neuromuscular junction development	http://amigo.geneontology.org/amigo/term/GO:0007528	DNAJA3
0.17354791750875	1	24	11.9266975308642	Endoderm formation	http://amigo.geneontology.org/amigo/term/GO:0001706	ITGA4
0.17354791750875	1	24	11.9266975308642	Forebrain neuron differentiation	http://amigo.geneontology.org/amigo/term/GO:0021879	GATA2
0.17354791750875	1	24	11.9266975308642	Neuron maturation	http://amigo.geneontology.org/amigo/term/GO:0042551	ADGRB3
0.17354791750875	2	135	4.24060356652949	Positive regulation of cell activation	http://amigo.geneontology.org/amigo/term/GO:0050867	DNAJA3 CD38
0.17354791750875	5	659	2.17178103748665	Positive regulation of protein metabolic process	http://amigo.geneontology.org/amigo/term/GO:0051247	PRNP TAOK3 CAMTA1 F2R MAGI2
0.17354791750875	1	24	11.9266975308642	Protein homotetramerization	http://amigo.geneontology.org/amigo/term/GO:0051289	TRPM2
0.17354791750875	1	24	11.9266975308642	Negative regulation of protein kinase B signaling	http://amigo.geneontology.org/amigo/term/GO:0051898	MAGI2
0.17354791750875	1	24	11.9266975308642	Maternal process involved in female pregnancy	http://amigo.geneontology.org/amigo/term/GO:0060135	TPPP3
0.17354791750875	1	24	11.9266975308642	Maintenance of protein localization in organelle	http://amigo.geneontology.org/amigo/term/GO:0072595	KDELR3
0.17354791750875	2	135	4.24060356652949	Regulation of vasculature development	http://amigo.geneontology.org/amigo/term/GO:1901342	ADGRB3 GATA2
0.17354791750875	1	24	11.9266975308642	Positive regulation of pri-miRNA transcription by RNA polymerase II	http://amigo.geneontology.org/amigo/term/GO:1902895	GATA2
0.175472014519268	2	136	4.20942265795207	DNA replication	http://amigo.geneontology.org/amigo/term/GO:0006260	CDC6 DNAJA3
0.175474695429442	1	25	11.4496296296296	Mitotic spindle assembly checkpoint signaling	http://amigo.geneontology.org/amigo/term/GO:0007094	MAD1L1
0.175474695429442	5	666	2.14895451006562	Response to endogenous stimulus	http://amigo.geneontology.org/amigo/term/GO:0009719	PRNP TRPM2 ITGA4 SSH1 BAIAP2L1
0.175474695429442	3	295	2.91092278719397	Response to organic cyclic compound	http://amigo.geneontology.org/amigo/term/GO:0014070	TRPM2 SSH1 NCOA3
0.175474695429442	5	667	2.14573268921095	Protein transport	http://amigo.geneontology.org/amigo/term/GO:0015031	PRNP F2R KDELR3 MAIP1 TGFBRAP1
0.175474695429442	1	25	11.4496296296296	Regulation of vasoconstriction	http://amigo.geneontology.org/amigo/term/GO:0019229	F2R
0.175474695429442	1	25	11.4496296296296	Pituitary gland development	http://amigo.geneontology.org/amigo/term/GO:0021983	GATA2
0.175474695429442	1	25	11.4496296296296	Positive regulation of B cell proliferation	http://amigo.geneontology.org/amigo/term/GO:0030890	CD38
0.175474695429442	1	25	11.4496296296296	Regulation of JUN kinase activity	http://amigo.geneontology.org/amigo/term/GO:0043506	TAOK3
0.175474695429442	1	25	11.4496296296296	Mitotic DNA integrity checkpoint signaling	http://amigo.geneontology.org/amigo/term/GO:0044774	TAOK3
0.175474695429442	1	25	11.4496296296296	Cellular extravasation	http://amigo.geneontology.org/amigo/term/GO:0045123	ITGA4
0.175474695429442	3	295	2.91092278719397	Neuron projection morphogenesis	http://amigo.geneontology.org/amigo/term/GO:0048812	UNC5D ADGRB3 KIF5C
0.175474695429442	1	25	11.4496296296296	Positive regulation of protein tyrosine kinase activity	http://amigo.geneontology.org/amigo/term/GO:0061098	PRNP
0.175474695429442	1	25	11.4496296296296	Cardiac atrium development	http://amigo.geneontology.org/amigo/term/GO:0003230	ANK2
0.175474695429442	1	25	11.4496296296296	T cell apoptotic process	http://amigo.geneontology.org/amigo/term/GO:0070231	DNAJA3
0.175474695429442	1	25	11.4496296296296	Spindle assembly checkpoint signaling	http://amigo.geneontology.org/amigo/term/GO:0071173	MAD1L1
0.175474695429442	1	25	11.4496296296296	Mitotic spindle checkpoint signaling	http://amigo.geneontology.org/amigo/term/GO:0071174	MAD1L1
0.177269356130742	2	139	4.11857180921929	Positive regulation of cellular protein localization	http://amigo.geneontology.org/amigo/term/GO:1903829	PRNP ZDHHC1
0.178081535564853	5	674	2.12344763160787	Negative regulation of nucleobase-containing compound metabolic process	http://amigo.geneontology.org/amigo/term/GO:0045934	DNAJA3 SUDS3 GATA2 CD38 RIOX1
0.178658191267852	2	141	4.06015235093249	Potassium ion transport	http://amigo.geneontology.org/amigo/term/GO:0006813	PRNP KCNA3
0.178658191267852	1	26	11.0092592592593	Megakaryocyte differentiation	http://amigo.geneontology.org/amigo/term/GO:0030219	GATA2
0.178658191267852	1	26	11.0092592592593	Spindle checkpoint signaling	http://amigo.geneontology.org/amigo/term/GO:0031577	MAD1L1
0.178658191267852	1	26	11.0092592592593	Regulation of receptor internalization	http://amigo.geneontology.org/amigo/term/GO:0002090	MAGI2
0.178658191267852	1	26	11.0092592592593	Establishment or maintenance of apical/basal cell polarity	http://amigo.geneontology.org/amigo/term/GO:0035088	DLG3
0.178658191267852	1	26	11.0092592592593	Regulation of dendrite morphogenesis	http://amigo.geneontology.org/amigo/term/GO:0048814	ADGRB3
0.178658191267852	1	26	11.0092592592593	B cell receptor signaling pathway	http://amigo.geneontology.org/amigo/term/GO:0050853	CD38
0.178658191267852	1	26	11.0092592592593	Establishment or maintenance of bipolar cell polarity	http://amigo.geneontology.org/amigo/term/GO:0061245	DLG3
0.178658191267852	1	26	11.0092592592593	Cardiac muscle cell action potential involved in contraction	http://amigo.geneontology.org/amigo/term/GO:0086002	ANK2
0.178658191267852	1	26	11.0092592592593	Regulation of protein targeting	http://amigo.geneontology.org/amigo/term/GO:1903533	PRNP
0.179329836163855	1	27	10.6015089163237	Negative regulation of mitotic sister chromatid separation	http://amigo.geneontology.org/amigo/term/GO:2000816	MAD1L1
0.179329836163855	9	1560	1.65138888888889	Regulation of cell communication	http://amigo.geneontology.org/amigo/term/GO:0010646	PRNP ANK2 TSPEAR TAOK3 GATA2 CAMTA1 F2R MAGI2 BAIAP2L1
0.179329836163855	1	27	10.6015089163237	Interleukin-1 beta production	http://amigo.geneontology.org/amigo/term/GO:0032611	F2R
0.179329836163855	1	27	10.6015089163237	Interleukin-8 production	http://amigo.geneontology.org/amigo/term/GO:0032637	F2R
0.179329836163855	1	27	10.6015089163237	Regulation of interleukin-1 beta production	http://amigo.geneontology.org/amigo/term/GO:0032651	F2R
0.179329836163855	1	27	10.6015089163237	Regulation of interleukin-8 production	http://amigo.geneontology.org/amigo/term/GO:0032677	F2R
0.179329836163855	1	27	10.6015089163237	Negative regulation of sister chromatid segregation	http://amigo.geneontology.org/amigo/term/GO:0033046	MAD1L1
0.179329836163855	1	27	10.6015089163237	Negative regulation of mitotic sister chromatid segregation	http://amigo.geneontology.org/amigo/term/GO:0033048	MAD1L1
0.179329836163855	6	890	1.92971285892634	Locomotion	http://amigo.geneontology.org/amigo/term/GO:0040011	TRPM2 ITGA4 UNC5D GATA2 F2R KIF5C
0.179329836163855	1	27	10.6015089163237	Amyloid precursor protein catabolic process	http://amigo.geneontology.org/amigo/term/GO:0042987	PRNP
0.179329836163855	1	27	10.6015089163237	Negative regulation of fat cell differentiation	http://amigo.geneontology.org/amigo/term/GO:0045599	GATA2
0.179329836163855	1	27	10.6015089163237	Regulation of erythrocyte differentiation	http://amigo.geneontology.org/amigo/term/GO:0045646	GATA2
0.179329836163855	1	27	10.6015089163237	Negative regulation of mitotic metaphase/anaphase transition	http://amigo.geneontology.org/amigo/term/GO:0045841	MAD1L1
0.179329836163855	1	27	10.6015089163237	Regulation of insulin receptor signaling pathway	http://amigo.geneontology.org/amigo/term/GO:0046626	BAIAP2L1
0.179329836163855	4	486	2.35589087029416	Nervous system process	http://amigo.geneontology.org/amigo/term/GO:0050877	PRNP TSPEAR ADGRB3 CAMTA1
0.179329836163855	1	27	10.6015089163237	Positive regulation of small GTPase mediated signal transduction	http://amigo.geneontology.org/amigo/term/GO:0051057	F2R
0.179329836163855	2	143	4.003367003367	Anatomical structure homeostasis	http://amigo.geneontology.org/amigo/term/GO:0060249	GATA2 F2R
0.179329836163855	1	27	10.6015089163237	Cellular response to calcium ion	http://amigo.geneontology.org/amigo/term/GO:0071277	TRPM2
0.179329836163855	6	894	1.92107879691772	Nitrogen compound transport	http://amigo.geneontology.org/amigo/term/GO:0071705	PRNP F2R KDELR3 KIF5C MAIP1 TGFBRAP1
0.179329836163855	2	143	4.003367003367	Nuclear chromosome segregation	http://amigo.geneontology.org/amigo/term/GO:0098813	CDC6 MAD1L1
0.179329836163855	3	304	2.82474415204678	Plasma membrane bounded cell projection morphogenesis	http://amigo.geneontology.org/amigo/term/GO:0120039	UNC5D ADGRB3 KIF5C
0.179329836163855	5	680	2.10471132897603	Negative regulation of cellular macromolecule biosynthetic process	http://amigo.geneontology.org/amigo/term/GO:2000113	DNAJA3 SUDS3 GATA2 CD38 RIOX1
0.179359167722423	5	686	2.08630277507828	Negative regulation of macromolecule biosynthetic process	http://amigo.geneontology.org/amigo/term/GO:0010558	DNAJA3 SUDS3 GATA2 CD38 RIOX1
0.180615156546528	3	306	2.80628177196805	Cell projection morphogenesis	http://amigo.geneontology.org/amigo/term/GO:0048858	UNC5D ADGRB3 KIF5C
0.181910260702149	1	28	10.2228835978836	Cellular iron ion homeostasis	http://amigo.geneontology.org/amigo/term/GO:0006879	TTC7A
0.181910260702149	1	28	10.2228835978836	Endosome to lysosome transport	http://amigo.geneontology.org/amigo/term/GO:0008333	TGFBRAP1
0.181910260702149	1	28	10.2228835978836	Neural tube patterning	http://amigo.geneontology.org/amigo/term/GO:0021532	SSBP3
0.181910260702149	9	1573	1.63774104683196	Regulation of signaling	http://amigo.geneontology.org/amigo/term/GO:0023051	PRNP ANK2 TSPEAR TAOK3 GATA2 CAMTA1 F2R MAGI2 BAIAP2L1
0.181910260702149	1	28	10.2228835978836	Protein destabilization	http://amigo.geneontology.org/amigo/term/GO:0031648	PRNP
0.181910260702149	1	28	10.2228835978836	Regulation of mitotic sister chromatid segregation	http://amigo.geneontology.org/amigo/term/GO:0033047	MAD1L1
0.181910260702149	4	493	2.32244008714597	Negative regulation of molecular function	http://amigo.geneontology.org/amigo/term/GO:0044092	PRNP ITGA4 CSRNP3 DLG3
0.181910260702149	1	28	10.2228835978836	Regulation of defense response to virus	http://amigo.geneontology.org/amigo/term/GO:0050688	ZDHHC1
0.181910260702149	1	28	10.2228835978836	Dendritic spine organization	http://amigo.geneontology.org/amigo/term/GO:0097061	PRNP
0.181910260702149	1	28	10.2228835978836	Regulation of postsynaptic membrane neurotransmitter receptor levels	http://amigo.geneontology.org/amigo/term/GO:0099072	DLG3
0.181910260702149	2	146	3.92110603754439	Mitotic nuclear division	http://amigo.geneontology.org/amigo/term/GO:0140014	CDC6 MAD1L1
0.181910517334545	4	494	2.317738791423	Regulation of cellular component movement	http://amigo.geneontology.org/amigo/term/GO:0051270	ANK2 UNC5D GATA2 F2R
0.185428007995377	2	149	3.84215759383545	Skeletal system morphogenesis	http://amigo.geneontology.org/amigo/term/GO:0048705	ANKRD11 HOXA6
0.185638872590984	1	29	9.87037037037037	Intermediate filament cytoskeleton organization	http://amigo.geneontology.org/amigo/term/GO:0045104	MACF1
0.185638872590984	3	313	2.74352147674831	Regulation of immune response	http://amigo.geneontology.org/amigo/term/GO:0050776	PRNP CD38 ZDHHC1
0.185638872590984	1	29	9.87037037037037	Negative regulation of chromosome segregation	http://amigo.geneontology.org/amigo/term/GO:0051985	MAD1L1
0.185638872590984	1	29	9.87037037037037	Positive regulation of wound healing	http://amigo.geneontology.org/amigo/term/GO:0090303	F2R
0.185638872590984	1	29	9.87037037037037	Negative regulation of metaphase/anaphase transition of cell cycle	http://amigo.geneontology.org/amigo/term/GO:1902100	MAD1L1
0.185638872590984	1	29	9.87037037037037	Positive regulation of calcium ion transmembrane transport	http://amigo.geneontology.org/amigo/term/GO:1904427	F2R
0.185638872590984	1	29	9.87037037037037	Negative regulation of chromosome separation	http://amigo.geneontology.org/amigo/term/GO:1905819	MAD1L1
0.187056596143703	3	315	2.72610229276896	Cell part morphogenesis	http://amigo.geneontology.org/amigo/term/GO:0032990	UNC5D ADGRB3 KIF5C
0.188129780126331	3	316	2.71747538677918	Negative regulation of cellular component organization	http://amigo.geneontology.org/amigo/term/GO:0051129	PRNP SSH1 MAD1L1
0.188175637602965	5	706	2.02720071346134	Cell migration	http://amigo.geneontology.org/amigo/term/GO:0016477	TRPM2 ITGA4 UNC5D GATA2 F2R
0.188175637602965	1	30	9.54135802469136	Ventral spinal cord development	http://amigo.geneontology.org/amigo/term/GO:0021517	GATA2
0.188175637602965	1	30	9.54135802469136	Positive regulation of epithelial cell differentiation	http://amigo.geneontology.org/amigo/term/GO:0030858	NCOA3
0.188175637602965	1	30	9.54135802469136	Interleukin-2 production	http://amigo.geneontology.org/amigo/term/GO:0032623	PRNP
0.188175637602965	1	30	9.54135802469136	Regulation of interleukin-2 production	http://amigo.geneontology.org/amigo/term/GO:0032663	PRNP
0.188175637602965	1	30	9.54135802469136	Regulation of histone acetylation	http://amigo.geneontology.org/amigo/term/GO:0035065	GATA2
0.188175637602965	1	30	9.54135802469136	Intermediate filament-based process	http://amigo.geneontology.org/amigo/term/GO:0045103	MACF1
0.188175637602965	3	318	2.70038434661076	Positive regulation of immune system process	http://amigo.geneontology.org/amigo/term/GO:0002684	PRNP DNAJA3 CD38
0.188175637602965	1	30	9.54135802469136	Metaphase plate congression	http://amigo.geneontology.org/amigo/term/GO:0051310	MAD1L1
0.188175637602965	1	30	9.54135802469136	Pri-miRNA transcription by RNA polymerase II	http://amigo.geneontology.org/amigo/term/GO:0061614	GATA2
0.188175637602965	1	30	9.54135802469136	Regulation of pri-miRNA transcription by RNA polymerase II	http://amigo.geneontology.org/amigo/term/GO:1902893	GATA2
0.189577069044469	5	709	2.01862299535078	Negative regulation of cellular biosynthetic process	http://amigo.geneontology.org/amigo/term/GO:0031327	DNAJA3 SUDS3 GATA2 CD38 RIOX1
0.190635578474364	8	1369	1.67269972675378	Regulation of signal transduction	http://amigo.geneontology.org/amigo/term/GO:0009966	PRNP TSPEAR TAOK3 GATA2 CAMTA1 F2R MAGI2 BAIAP2L1
0.190635578474364	7	1143	1.75300541136062	Regulation of cellular protein metabolic process	http://amigo.geneontology.org/amigo/term/GO:0032268	PRNP TAOK3 GATA2 SSH1 CAMTA1 F2R MAGI2
0.191401134911957	1	31	9.23357228195938	Collagen metabolic process	http://amigo.geneontology.org/amigo/term/GO:0032963	F2R
0.191401134911957	1	31	9.23357228195938	Cell adhesion mediated by integrin	http://amigo.geneontology.org/amigo/term/GO:0033627	ITGA4
0.191401134911957	1	31	9.23357228195938	Somatic stem cell population maintenance	http://amigo.geneontology.org/amigo/term/GO:0035019	GATA2
0.191401134911957	1	31	9.23357228195938	Positive regulation of T cell proliferation	http://amigo.geneontology.org/amigo/term/GO:0042102	DNAJA3
0.191401134911957	1	31	9.23357228195938	Cardiac muscle cell action potential	http://amigo.geneontology.org/amigo/term/GO:0086001	ANK2
0.191401134911957	1	31	9.23357228195938	Regulation of cell migration involved in sprouting angiogenesis	http://amigo.geneontology.org/amigo/term/GO:0090049	GATA2
0.191401134911957	1	31	9.23357228195938	Neuron projection organization	http://amigo.geneontology.org/amigo/term/GO:0106027	PRNP
0.195056501322618	1	32	8.94502314814815	Respiratory gaseous exchange by respiratory system	http://amigo.geneontology.org/amigo/term/GO:0007585	ECEL1
0.195056501322618	5	719	1.99054757121517	Negative regulation of biosynthetic process	http://amigo.geneontology.org/amigo/term/GO:0009890	DNAJA3 SUDS3 GATA2 CD38 RIOX1
0.195056501322618	1	32	8.94502314814815	Negative regulation of cell-substrate adhesion	http://amigo.geneontology.org/amigo/term/GO:0010812	AJAP1
0.195056501322618	1	32	8.94502314814815	Cell differentiation in spinal cord	http://amigo.geneontology.org/amigo/term/GO:0021515	GATA2
0.195056501322618	1	32	8.94502314814815	Forebrain generation of neurons	http://amigo.geneontology.org/amigo/term/GO:0021872	GATA2
0.195056501322618	1	32	8.94502314814815	Lymphocyte homeostasis	http://amigo.geneontology.org/amigo/term/GO:0002260	DNAJA3
0.195056501322618	1	32	8.94502314814815	Lymphocyte apoptotic process	http://amigo.geneontology.org/amigo/term/GO:0070227	DNAJA3
0.195056501322618	1	32	8.94502314814815	Positive regulation of response to wounding	http://amigo.geneontology.org/amigo/term/GO:1903036	F2R
0.197799247238318	1	33	8.67396184062851	Maintenance of protein location in cell	http://amigo.geneontology.org/amigo/term/GO:0032507	KDELR3
0.197799247238318	1	33	8.67396184062851	Interleukin-1 production	http://amigo.geneontology.org/amigo/term/GO:0032612	F2R
0.197799247238318	1	33	8.67396184062851	Regulation of interleukin-1 production	http://amigo.geneontology.org/amigo/term/GO:0032652	F2R
0.197799247238318	1	33	8.67396184062851	Regulation of anion transport	http://amigo.geneontology.org/amigo/term/GO:0044070	PRNP
0.197799247238318	1	33	8.67396184062851	Negative regulation of mitotic nuclear division	http://amigo.geneontology.org/amigo/term/GO:0045839	MAD1L1
0.197799247238318	2	161	3.55578559926386	Immune response-regulating signaling pathway	http://amigo.geneontology.org/amigo/term/GO:0002764	PRNP CD38
0.197799247238318	1	33	8.67396184062851	Thymus development	http://amigo.geneontology.org/amigo/term/GO:0048538	MAD1L1
0.197799247238318	4	521	2.19762564868131	Neuron development	http://amigo.geneontology.org/amigo/term/GO:0048666	UNC5D ADGRB3 GATA2 KIF5C
0.197799247238318	1	33	8.67396184062851	Negative regulation of protein secretion	http://amigo.geneontology.org/amigo/term/GO:0050709	F2R
0.197799247238318	5	725	1.97407407407407	Plasma membrane bounded cell projection organization	http://amigo.geneontology.org/amigo/term/GO:0120036	PRNP TRPM2 UNC5D ADGRB3 KIF5C
0.197799247238318	1	33	8.67396184062851	Positive regulation of protein localization to plasma membrane	http://amigo.geneontology.org/amigo/term/GO:1903078	PRNP
0.198023360275868	5	728	1.96593915343915	Establishment of protein localization	http://amigo.geneontology.org/amigo/term/GO:0045184	PRNP F2R KDELR3 MAIP1 TGFBRAP1
0.199472861243461	3	333	2.57874541207875	Positive regulation of hydrolase activity	http://amigo.geneontology.org/amigo/term/GO:0051345	ADGRB3 F2R MAGI2
0.199904318296198	1	34	8.41884531590414	Vesicle fusion	http://amigo.geneontology.org/amigo/term/GO:0006906	TGFBRAP1
0.199904318296198	1	34	8.41884531590414	Establishment of tissue polarity	http://amigo.geneontology.org/amigo/term/GO:0007164	DLG3
0.199904318296198	1	34	8.41884531590414	Phospholipase C-activating G protein-coupled receptor signaling pathway	http://amigo.geneontology.org/amigo/term/GO:0007200	F2R
0.199904318296198	1	34	8.41884531590414	Establishment of planar polarity	http://amigo.geneontology.org/amigo/term/GO:0001736	DLG3
0.199904318296198	8	1399	1.63683054033304	Negative regulation of metabolic process	http://amigo.geneontology.org/amigo/term/GO:0009892	PRNP DNAJA3 SUDS3 GATA2 CSRNP3 CD38 DLG3 RIOX1
0.199904318296198	1	34	8.41884531590414	Histone deacetylation	http://amigo.geneontology.org/amigo/term/GO:0016575	SUDS3
0.199904318296198	1	34	8.41884531590414	Regulation of B cell proliferation	http://amigo.geneontology.org/amigo/term/GO:0030888	CD38
0.199904318296198	1	34	8.41884531590414	Regulation of epidermal cell differentiation	http://amigo.geneontology.org/amigo/term/GO:0045604	NCOA3
0.199904318296198	1	34	8.41884531590414	Negative regulation of osteoblast differentiation	http://amigo.geneontology.org/amigo/term/GO:0045668	RIOX1
0.199904318296198	1	34	8.41884531590414	Neuromuscular process controlling balance	http://amigo.geneontology.org/amigo/term/GO:0050885	CAMTA1
0.199904318296198	1	34	8.41884531590414	Negative regulation of wound healing	http://amigo.geneontology.org/amigo/term/GO:0061045	AJAP1
